# Supplementary material for: PCOSKBR2: a database of genes, diseases, pathways, and networks associated with polycystic ovary syndrome
Source: Sci Rep. 2020 Sep 7;10:14738. doi: 10.1038/s41598-020-71418-8 (PMC7477240; doi:10.1038/s41598-020-71418-8)
Supplement: Supplementary file 2 — Supplementary Information 2. [file 41598_2020_71418_MOESM2_ESM.xlsx]

## Sheet: merged_disease_names
geneId	geneSymbol	diseaseId	diseaseName	diseaseType	diseaseClass	diseaseSemanticType	pmid	source	parent	disease_merge
19	ABCA1	C0039292	Tangier Disease	disease	C10;C16;C18	Disease or Syndrome	10431236,11476965,17710129,11476965,10431236,10431237,12407001,12111371,12111381,15520867,11086027,15262183,10706591,14576201,11785958,10938021,15019541,11476961,11257260,15297675,15158913,10431238,10535983,11476965,10431237,12702168,11476961,10431236,121	CTD_human#UNIPROT#CLINVAR	Endocrine System Diseases	Tangier Disease
19	ABCA1	C1704429	Hypoalphalipoproteinemia, Familial	disease	C16;C18	Disease or Syndrome	10533863,12204794,12009425,15722566,10431236,11086027,11476965,10431236,7627690,12009425	UNIPROT#CLINVAR	Nutritional and Metabolic Diseases	Hypoalphalipoproteinemia
19	ABCA1	C0009402	Colorectal Carcinoma	disease	C04;C06	Neoplastic Process	22294766	CTD_human	Neoplasms	Colorectal Cancer
19	ABCA1	C2607914	Allergic rhinitis (disorder)	disease	C08;C09;C20	Disease or Syndrome	25085501	GWASCAT	Immune System Diseases	Allergic rhinitis
19	ABCA1	C1956346	Coronary Artery Disease	disease	C14	Disease or Syndrome	29212778	GWASCAT	Cardiovascular Diseases	Arteriosclerosis
19	ABCA1	C1527249	Colorectal Cancer	disease	C04;C06	Neoplastic Process	22294766,16959974	CTD_human#UNIPROT	Neoplasms	Colorectal Cancer
19	ABCA1	C2931838	Familial HDL deficiency	disease	C16;C18	Disease or Syndrome	10533863,12009425,15722566,12204794,10431236,11086027,11476965,10431236	UNIPROT#CTD_human	Nutritional and Metabolic Diseases	Hypoalphalipoproteinemia
19	ABCA1	C2237660	exudative macular degeneration	disease	C11	Disease or Syndrome	26691988	GWASCAT	Eye Diseases	Macular Degeneration
19	ABCA1	C3711531	Hdl Deficiency, Type 2	disease	C16;C18	Disease or Syndrome	11476965,10431236	CTD_human	Nutritional and Metabolic Diseases	Hypoalphalipoproteinemia
19	ABCA1	C0242383	Age related macular degeneration	disease	C11	Disease or Syndrome	21665990,26691988	GWASDB#GWASCAT	Eye Diseases	Macular Degeneration
19	ABCA1	C0004153	Atherosclerosis	disease	C14	Disease or Syndrome	22022523	CTD_human	Cardiovascular Diseases	Atherosclerosis
19	ABCA1	C0009404	Colorectal Neoplasms	group	C04;C06	Neoplastic Process	22294766	CTD_human	Neoplasms	Colorectal Cancer
19	ABCA1	C0020445	Hypercholesterolemia, Familial	disease	C16;C18	Disease or Syndrome	16030523	CTD_human	Nutritional and Metabolic Diseases	Hypercholesterolemia
19	ABCA1	C0524620	Metabolic Syndrome X	disease	C18	Disease or Syndrome	22399527	GWASCAT#GWASDB	Nutritional and Metabolic Diseases	Metabolic Syndrome X
19	ABCA1	C0950123	Genetic Diseases, Inborn	group	C16	Disease or Syndrome	25308558,10431236,18955690,26479764	CLINVAR	Congenital, Hereditary, and Neonatal Diseases and Abnormalities	Genetic Diseases
19	ABCA1	C1536085	Geographic Atrophy	disease	C11	Disease or Syndrome	26691988	GWASCAT	Eye Diseases	Geographic Atrophy
19	ABCA1	C3165209	High density lipoprotein deficiency	disease		Disease or Syndrome	11086027,10533863,12009425,12204794,15722566,10431236	UNIPROT	Nutritional and Metabolic Diseases	Hypoalphalipoproteinemia
19	ABCA1	C0020443	Hypercholesterolemia	disease	C18	Disease or Syndrome	22022523	CTD_human	Nutritional and Metabolic Diseases	Hypercholesterolemia
19	ABCA1	C0010068	Coronary heart disease	disease	C14	Disease or Syndrome	21347282	GWASDB	Cardiovascular Diseases	Coronary heart disease
19	ABCA1	C0745103	Hyperlipoproteinemia Type IIa	disease	C16;C18	Disease or Syndrome	16030523	CTD_human	Nutritional and Metabolic Diseases	Hyperlipoproteinemia
19	ABCA1	C0031117	Peripheral Neuropathy	group	C10	Disease or Syndrome	21245421	CTD_human	Nervous System Diseases	Neuropathy
19	ABCA1	C0022661	Kidney Failure, Chronic	disease	C12;C13	Disease or Syndrome	19878707	CTD_human	Renal Disorder	Kidney Failure
19	ABCA1	C1704417	Hyperlipoproteinemia Type IIb	disease	C16;C18	Disease or Syndrome	16030523	CTD_human	Nutritional and Metabolic Diseases	Hyperlipoproteinemia
19	ABCA1	C0036341	Schizophrenia	disease	F03	Mental or Behavioral Dysfunction	21839797	PSYGENET	Psychiatric/Brain disorders	Schizophrenia
19	ABCA1	C0751544	Tangier Disease Neuropathy	disease	C10;C16;C18	Disease or Syndrome	17710129,11476965,10431236	CTD_human	Nervous System Diseases	Tangier Disease Neuropathy
19	ABCA1	C0018099	Gout	disease	C05;C16;C18	Disease or Syndrome	22179738	GWASCAT	Musculoskeletal Diseases	Gout
31	ACACA	C0018801	Heart failure	disease	C14	Disease or Syndrome	26670611	CTD_human	Cardiovascular Diseases	Heart Failure
31	ACACA	C0018802	Congestive heart failure	disease	C14	Disease or Syndrome	26670611	CTD_human	Cardiovascular Diseases	Heart Failure
31	ACACA	C0235527	Heart Failure, Right-Sided	disease	C14	Disease or Syndrome	26670611	CTD_human	Cardiovascular Diseases	Heart Failure
31	ACACA	C2239176	Liver carcinoma	disease	C04;C06	Neoplastic Process	21147110	CTD_human	Neoplasms	Liver Cancer
31	ACACA	C0007570	Celiac Disease	disease	C06;C18	Disease or Syndrome	24999842	GWASCAT#GWASDB	Nutritional and Metabolic Diseases	Celiac Disease
31	ACACA	C0023212	Left-Sided Heart Failure	disease	C14	Disease or Syndrome	26670611	CTD_human	Cardiovascular Diseases	Heart Failure
31	ACACA	C1959583	Myocardial Failure	disease	C14	Disease or Syndrome	26670611	CTD_human	Cardiovascular Diseases	Myocardial Failure
1636	ACE	C0276496	Familial Alzheimer Disease (FAD)	disease	C10;F03	Disease or Syndrome	14872014,17192785,10643899,9916793	CTD_human	Psychiatric/Brain disorders	Alzheimer Disease
1636	ACE	C1269683	Major Depressive Disorder	disease	F03	Mental or Behavioral Dysfunction	22688325,22808171	PSYGENET	Psychiatric/Brain disorders	Mental Depression
1636	ACE	C0917798	Cerebral Ischemia	disease	C10;C14	Disease or Syndrome	15534175	CTD_human	Nervous System Diseases	Cerebral Ischemia
1636	ACE	C0017667	Nodular glomerulosclerosis	disease	C12;C13;C19	Disease or Syndrome	7909524,23733546,10099885,10857950	CTD_human	Endocrine System Diseases	Glomerulosclerosis
1636	ACE	C0036341	Schizophrenia	disease	F03	Mental or Behavioral Dysfunction	25694211,24615782,21158679,20010451	PSYGENET	Psychiatric/Brain disorders	Schizophrenia
1636	ACE	C0027051	Myocardial Infarction	disease	C14	Disease or Syndrome	1328889,8131300	CTD_human	Cardiovascular Diseases	Myocardial Infarction
1636	ACE	C0011265	Presenile dementia	disease	C10;F03	Mental or Behavioral Dysfunction	9916793,14872014,17192785,10643899	CTD_human	Psychiatric/Brain disorders	Senile Dementia
1636	ACE	C2239176	Liver carcinoma	disease	C04;C06	Neoplastic Process	16328049	CTD_human	Neoplasms	Liver Cancer
1636	ACE	C0205643	Carcinoma, Cribriform	disease	C04	Neoplastic Process	21552421	CTD_human	Neoplasms	Cribriform Carcinoma
1636	ACE	C0221765	Chronic schizophrenia	disease		Mental or Behavioral Dysfunction	24615782	PSYGENET	Psychiatric/Brain disorders	Schizophrenia
1636	ACE	C0004352	Autistic Disorder	group	F03	Mental or Behavioral Dysfunction	27082637	CTD_human	Psychiatric/Brain disorders	Autistic Disorder
1636	ACE	C0017661	IGA Glomerulonephritis	disease	C12;C13;C20	Disease or Syndrome	7593601,9259580	CTD_human	Immune System Diseases	Glomerulonephritis
1636	ACE	C0011881	Diabetic Nephropathy	disease	C12;C13;C19	Disease or Syndrome	23733546,10099885,7909524,10857950	CTD_human	Renal Disorder	Diabetic Nephropathy
1636	ACE	C0205642	Adenocarcinoma, Oxyphilic	disease	C04	Neoplastic Process	21552421	CTD_human	Neoplasms	Adenocarcinoma
1636	ACE	C0751956	Acute Cerebrovascular Accidents	disease	C10;C14	Disease or Syndrome	15534175	CTD_human	Nervous System Diseases	Stroke
1636	ACE	C0546126	Acute Confusional Senile Dementia	disease	C10;F03	Mental or Behavioral Dysfunction	14872014,10643899,17192785,9916793	CTD_human	Psychiatric/Brain disorders	Senile Dementia
1636	ACE	C0750901	Alzheimer Disease, Early Onset	disease	C10;F03	Disease or Syndrome	14872014,9916793,10643899,17192785	CTD_human	Psychiatric/Brain disorders	Alzheimer Disease
1636	ACE	C0010068	Coronary heart disease	disease	C14	Disease or Syndrome	8170965	CTD_human	Cardiovascular Diseases	Coronary heart disease
1636	ACE	C0018802	Congestive heart failure	disease	C14	Disease or Syndrome	18586661	CTD_human	Cardiovascular Diseases	Heart Failure
1636	ACE	C0268250	Gaucher Disease, Type 2 (disorder)	disease	C10;C16;C18	Disease or Syndrome	12359135	CTD_human	Endocrine System Diseases	Gaucher Disease
1636	ACE	C0268251	Gaucher Disease, Type 3 (disorder)	disease	C10;C16;C18	Disease or Syndrome	12359135	CTD_human	Endocrine System Diseases	Gaucher Disease
1636	ACE	C0205645	Adenocarcinoma, Tubular	disease	C04	Neoplastic Process	21552421	CTD_human	Neoplasms	Adenocarcinoma
1636	ACE	C0400966	Non-alcoholic Fatty Liver Disease	disease	C06	Disease or Syndrome	21664615	CTD_human	Digestive System Diseases	Non-alcoholic Fatty Liver Disease
1636	ACE	C0033578	Prostatic Neoplasms	group	C04;C12	Neoplastic Process	17465223	CTD_human	Neoplasms	Prostate cancer
1636	ACE	C0022661	Kidney Failure, Chronic	disease	C12;C13	Disease or Syndrome	10099885,7593601	CTD_human	Renal Disorder	Kidney Failure
1636	ACE	C0005586	Bipolar Disorder	disease	F03	Mental or Behavioral Dysfunction	20010451,21314245,11145009,11027844	PSYGENET	Psychiatric/Brain disorders	Bipolar Disorder
1636	ACE	C0023212	Left-Sided Heart Failure	disease	C14	Disease or Syndrome	18586661	CTD_human	Cardiovascular Diseases	Heart Failure
1636	ACE	C1956346	Coronary Artery Disease	disease	C14	Disease or Syndrome	14989558	CTD_human	Cardiovascular Diseases	Arteriosclerosis
1636	ACE	C3241937	Nonalcoholic Steatohepatitis	disease	C06	Disease or Syndrome	21664615	CTD_human	Digestive System Diseases	Non-alcoholic Fatty Liver Disease
1636	ACE	C0020538	Hypertensive disease	group	C14	Disease or Syndrome	20237592,15773232	CTD_human	Cardiovascular Diseases	Hypertensive disease
1636	ACE	C0205641	Adenocarcinoma, Basal Cell	disease	C04	Neoplastic Process	21552421	CTD_human	Neoplasms	Adenocarcinoma
1636	ACE	C0494463	Alzheimer Disease, Late Onset	disease	C10;F03	Mental or Behavioral Dysfunction	9916793,17192785,14872014,10643899	CTD_human	Psychiatric/Brain disorders	Alzheimer Disease
1636	ACE	C1839839	MAJOR AFFECTIVE DISORDER 2	disease	C16;F03	Mental or Behavioral Dysfunction	11027844	PSYGENET	Psychiatric/Brain disorders	Bipolar Disorder
1636	ACE	C0024623	Malignant neoplasm of stomach	disease	C04;C06	Neoplastic Process	18059164	CTD_human	Neoplasms	Stomach Cancer
1636	ACE	C0010054	Coronary Arteriosclerosis	disease	C14	Disease or Syndrome	14989558	CTD_human	Cardiovascular Diseases	Arteriosclerosis
1636	ACE	C0007786	Brain Ischemia	disease	C10;C14	Disease or Syndrome	15534175	CTD_human	Nervous System Diseases	Cerebral Ischemia
1636	ACE	C0021364	Male infertility	disease	C12	Disease or Syndrome	8642790	CTD_human	Reproductive disorders	Male infertility
1636	ACE	C0235527	Heart Failure, Right-Sided	disease	C14	Disease or Syndrome	18586661	CTD_human	Cardiovascular Diseases	Heart Failure
1636	ACE	C0205644	Carcinoma, Granular Cell	disease	C04	Neoplastic Process	21552421	CTD_human	Neoplasms	Carcinoma
1636	ACE	C1175175	Severe Acute Respiratory Syndrome	disease	C02;C08	Disease or Syndrome	15381116	CTD_human	Respiratory Tract Diseases	Respiratory Distress Syndrome
1636	ACE	C0001418	Adenocarcinoma	group	C04	Neoplastic Process	21552421	CTD_human	Neoplasms	Adenocarcinoma
1636	ACE	C1565489	Renal Insufficiency	disease	C12;C13	Disease or Syndrome	9259580	CTD_human	Renal Disorder	Kidney Insufficiency
1636	ACE	C0266313	Allanson Pantzar McLeod syndrome	disease	C12;C13;C16	Disease or Syndrome	25741868,24033266,22095942,16116425,20454656,16116425	CLINVAR#CTD_human	Renal Disorder	Allanson Pantzar McLeod syndrome
1636	ACE	C0376358	Malignant neoplasm of prostate	disease	C04;C12	Neoplastic Process	17465223	CTD_human	Neoplasms	Prostate cancer
1636	ACE	C0242379	Malignant neoplasm of lung	disease	C04;C08	Neoplastic Process	21552421	CTD_human	Neoplasms	Lung Cancer
1636	ACE	C0018801	Heart failure	disease	C14	Disease or Syndrome	18586661	CTD_human	Cardiovascular Diseases	Heart Failure
1636	ACE	C0017205	Gaucher Disease	disease	C10;C16;C18	Disease or Syndrome	12359135	CTD_human	Endocrine System Diseases	Gaucher Disease
1636	ACE	C0024121	Lung Neoplasms	group	C04;C08	Neoplastic Process	21552421	CTD_human	Neoplasms	Lung Cancer
1636	ACE	C1708349	Hereditary Diffuse Gastric Cancer	disease	C04;C06	Neoplastic Process	18059164	CTD_human	Neoplasms	Gastric Cancer
1636	ACE	C0041696	Unipolar Depression	disease	F03	Mental or Behavioral Dysfunction	22808171,22688325	PSYGENET	Psychiatric/Brain disorders	Mental Depression
1636	ACE	C0004238	Atrial Fibrillation	disease	C14;C23	Disease or Syndrome	15331425	CTD_human	Cardiovascular Diseases	Atrial Fibrillation
1636	ACE	C0038454	Cerebrovascular accident	group	C10;C14	Disease or Syndrome	15534175	CTD_human	Nervous System Diseases	Stroke
1636	ACE	C2678367	Renal Tubular Dysgenesis With Choanal Atresia And Athelia	disease	C08;C09;C16	Disease or Syndrome	20454656	CTD_human	Congenital, Hereditary, and Neonatal Diseases and Abnormalities	Renal Tubular Dysgenesis With Choanal Atresia And Athelia
1636	ACE	C0235480	Paroxysmal atrial fibrillation	disease	C14;C23	Disease or Syndrome	15331425	CTD_human	Cardiovascular Diseases	Atrial Fibrillation
1636	ACE	C0035078	Kidney Failure	disease	C12;C13	Disease or Syndrome	9259580	CTD_human	Renal Disorder	Kidney Failure
1636	ACE	C2350873	Beryllium Disease	disease	C08;C24	Disease or Syndrome	10194187	CTD_human	Respiratory Tract Diseases	Beryllium Disease
1636	ACE	C0149721	Left Ventricular Hypertrophy	disease	C14;C23	Disease or Syndrome	8349331	CTD_human	Cardiovascular Diseases	Left Ventricular Hypertrophy
1636	ACE	C1961835	Gaucher Disease, Type 1	disease	C10;C16;C18	Disease or Syndrome	12359135	CTD_human	Endocrine System Diseases	Gaucher Disease
1636	ACE	C0948480	Coronary Restenosis	disease	C14	Disease or Syndrome	9236417	CTD_human	Cardiovascular Diseases	Coronary Restenosis
1636	ACE	C1959583	Myocardial Failure	disease	C14	Disease or Syndrome	18586661	CTD_human	Cardiovascular Diseases	Myocardial Failure
1636	ACE	C0017924	Glycogen Storage Disease Type V	disease	C16;C18	Disease or Syndrome	12666117	CTD_human	Nutritional and Metabolic Diseases	Glycogen Storage Disease
1636	ACE	C0032310	Pneumonia, Viral	disease	C02;C08	Disease or Syndrome	15381116	CTD_human	Respiratory Tract Diseases	Pneumonia
1636	ACE	C0038356	Stomach Neoplasms	group	C04;C06	Neoplastic Process	18059164	CTD_human	Neoplasms	Stomach Cancer
1636	ACE	C0021295	Infant, Premature, Diseases	group	C16	Disease or Syndrome	14657821	CTD_human	Congenital, Hereditary, and Neonatal Diseases and Abnormalities	Infant, Premature, Diseases
1636	ACE	C0011581	Depressive disorder	disease	F03	Mental or Behavioral Dysfunction	25694211	PSYGENET	Psychiatric/Brain disorders	Mental Depression
59	ACTA2	C2673186	Aortic Aneurysm, Familial Thoracic 6	disease	C14;C17;C23	Disease or Syndrome	24621862,21212136,25944730,28492532,24293535,25644172,19409525,24998021,20734336,25759435,21288906,26034244,22946110,25741868,22752479,22831780,26153420,24020716,21248741,17994018,19639654,19639654,19409525,17994018	CLINVAR#UNIPROT	Cardiovascular Diseases	Aortic Aneurysm
59	ACTA2	C3151201	MULTISYSTEMIC SMOOTH MUSCLE DYSFUNCTION SYNDROME	disease		Disease or Syndrome	20734336,14730227,20734336,10532176,20970362,15472996	UNIPROT#CLINVAR	Congenital, Hereditary, and Neonatal Diseases and Abnormalities	Multisystemic Smooth Muscle Dysfunction Syndrome
59	ACTA2	C0009324	Ulcerative Colitis	disease	C06	Disease or Syndrome	26974007	GWASCAT	Digestive System Diseases	Colitis
59	ACTA2	C0023890	Liver Cirrhosis	disease	C06	Disease or Syndrome	24239723,24321339	CTD_human	Digestive System Diseases	Liver Cirrhosis
59	ACTA2	C0013720	Ehlers-Danlos Syndrome	disease	C14;C15;C16;C17	Disease or Syndrome	20734336,19409525,21248741,17994018	GENOMICS_ENGLAND	Congenital, Hereditary, and Neonatal Diseases and Abnormalities	Ehlers-Danlos Syndrome
59	ACTA2	C0008313	Cholangitis, Sclerosing	disease	C06	Disease or Syndrome	26974007	GWASCAT	Digestive System Diseases	Cholangitis
59	ACTA2	C0239946	Fibrosis, Liver	disease	C06	Disease or Syndrome	24239723,24321339	CTD_human	Digestive System Diseases	Liver Fibrosis
59	ACTA2	C1619692	Nephrogenic Fibrosing Dermopathy	disease	C17;C23	Disease or Syndrome	20570839	CTD_human	Skin and Connective Tissue Diseases	Nephrogenic Fibrosing Dermopathy
59	ACTA2	C3279690	MOYAMOYA DISEASE 5	disease		Disease or Syndrome	20970362,20970362,15472996,10532176,19409525,17994018,20734336,14730227	UNIPROT#CLINVAR	Nervous System Diseases	Moyamoya disease
59	ACTA2	C0024796	Marfan Syndrome	disease	C05;C14;C16;C17	Disease or Syndrome	20689142,26153420,19409525,27551047,17994018,19639654,11053242	CLINGEN	Congenital, Hereditary, and Neonatal Diseases and Abnormalities	Marfan Syndrome
59	ACTA2	C0678222	Breast Carcinoma	disease	C04;C17	Neoplastic Process	25330770	CTD_human	Neoplasms	Breast Cancer
59	ACTA2	C0027051	Myocardial Infarction	disease	C14	Disease or Syndrome	24358288	CTD_human	Cardiovascular Diseases	Myocardial Infarction
59	ACTA2	C1257931	Mammary Neoplasms, Human	group	C04;C17	Neoplastic Process	25330770	CTD_human	Neoplasms	Breast Cancer
59	ACTA2	C0162872	Aortic Aneurysm, Thoracic	disease	C14	Disease or Syndrome	17994018	CTD_human	Cardiovascular Diseases	Aortic Aneurysm
59	ACTA2	C0014175	Endometriosis	disease	C13	Disease or Syndrome	20864642	CTD_human	Reproductive disorders	Endometriosis
59	ACTA2	C0023434	Chronic Lymphocytic Leukemia	disease	C04;C15;C20	Neoplastic Process	24292274	GWASDB#GWASCAT	Neoplasms	Leukemia
59	ACTA2	C1876165	Copper-Overload Cirrhosis	disease	C06;C10;C16;C18	Disease or Syndrome	22879914	CTD_human	Digestive System Diseases	Liver Cirrhosis
59	ACTA2	C0017668	Focal glomerulosclerosis	disease	C12;C13	Disease or Syndrome	20493835	CTD_human	Renal Disorder	Glomerulosclerosis
59	ACTA2	C0524611	Cryptogenic Chronic Hepatitis	disease	C06	Disease or Syndrome	22879914	CTD_human	Digestive System Diseases	Chronic hepatitis
59	ACTA2	C0086432	Hyalinosis, Segmental Glomerular	disease	C12;C13	Disease or Syndrome	20493835	CTD_human	Renal Disorder	Glomerular Hyalinosis
59	ACTA2	C0006142	Malignant neoplasm of breast	disease	C04;C17	Neoplastic Process	25330770	CTD_human	Neoplasms	Breast Cancer
59	ACTA2	C1458155	Mammary Neoplasms	group	C04;C17	Neoplastic Process	25330770	CTD_human	Neoplasms	Breast Cancer
59	ACTA2	C0009375	Colonic Neoplasms	group	C04;C06	Neoplastic Process	15059925	CTD_human	Neoplasms	Colonic Neoplasms
59	ACTA2	C0005398	Cholestasis, Extrahepatic	disease	C06	Disease or Syndrome	28789951	CTD_human	Digestive System Diseases	Cholestasis
59	ACTA2	C0149519	Chronic Persistent Hepatitis	disease	C06	Disease or Syndrome	22879914	CTD_human	Digestive System Diseases	Chronic hepatitis
59	ACTA2	C0036421	Systemic Scleroderma	disease	C17	Disease or Syndrome	24706986	CTD_human	Skin and Connective Tissue Diseases	Scleroderma
59	ACTA2	C0010346	Crohn Disease	disease	C06	Disease or Syndrome	26974007	GWASCAT	Digestive System Diseases	Crohn Disease
59	ACTA2	C0007102	Malignant tumor of colon	disease	C04;C06	Neoplastic Process	15059925	CTD_human	Neoplasms	Colonic Neoplasms
59	ACTA2	C0269102	Endometrioma	disease	C13	Neoplastic Process	20864642	CTD_human	Reproductive disorders	Endometrioma
59	ACTA2	C0340630	Aortic Aneurysm, Thoracoabdominal	disease	C14	Disease or Syndrome	17994018	CTD_human	Cardiovascular Diseases	Aortic Aneurysm
59	ACTA2	C0033860	Psoriasis	disease	C17	Disease or Syndrome	26974007	GWASCAT	Skin and Connective Tissue Diseases	Psoriasis
59	ACTA2	C0019189	Hepatitis, Chronic	disease	C06	Disease or Syndrome	22879914	CTD_human	Digestive System Diseases	Chronic hepatitis
59	ACTA2	C0023895	Liver diseases	group	C06	Disease or Syndrome	11738102	CTD_human	Digestive System Diseases	Liver Diseases
59	ACTA2	C0038013	Ankylosing spondylitis	disease	C05	Disease or Syndrome	26974007	GWASCAT	Musculoskeletal Diseases	Spondylitis
59	ACTA2	C0520463	Chronic active hepatitis	disease	C06	Disease or Syndrome	22879914	CTD_human	Digestive System Diseases	Chronic hepatitis
60	ACTB	C0029408	Degenerative polyarthritis	disease	C05	Disease or Syndrome	18784066	CTD_human	Musculoskeletal Diseases	Arthritis
60	ACTB	C0086743	Osteoarthrosis Deformans	disease	C05	Disease or Syndrome	18784066	CTD_human	Musculoskeletal Diseases	Osteoarthrosis Deformans
60	ACTB	C1846331	Juvenile-onset dystonia	disease	C10	Disease or Syndrome	26583190,12325076,22366783,16685646,16685646	CLINVAR#UNIPROT	Nervous System Diseases	Dystonia
60	ACTB	C0005586	Bipolar Disorder	disease	F03	Mental or Behavioral Dysfunction	22675524	PSYGENET	Psychiatric/Brain disorders	Bipolar Disorder
60	ACTB	C1855722	Iris Coloboma with Ptosis, Hypertelorism, and Mental Retardation	disease	C10;C11;C16;C23;F01;F03	Disease or Syndrome	23756437,25052316,10928857,18414213,23649928,11311002,10327243,25741868,22366783,10411937,26583190,1415343,22366783	CLINVAR#UNIPROT	Congenital, Hereditary, and Neonatal Diseases and Abnormalities	Baraitser-Winter syndrome
60	ACTB	C0950123	Genetic Diseases, Inborn	group	C16	Disease or Syndrome	23756437,27240540,16685646,22495914,22366783,25156961,25052316,10411937,27868373,23649928	CLINVAR	Congenital, Hereditary, and Neonatal Diseases and Abnormalities	Genetic Diseases
60	ACTB	C0014859	Esophageal Neoplasms	group	C04;C06	Neoplastic Process	15986332	CTD_human	Neoplasms	Esophagus Neoplasm
60	ACTB	C1691779	Sensory hearing loss	disease	C09;C10;C23	Disease or Syndrome	16685646	CTD_human	Ear Or Mastoid Diseases	Hearing Loss
60	ACTB	C3714756	Intellectual Disability	group	C10;C23;F01;F03	Mental or Behavioral Dysfunction	22366783,25529582,24896178	GENOMICS_ENGLAND	Psychiatric/Brain disorders	Intellectual Disability
60	ACTB	C0018784	Sensorineural Hearing Loss (disorder)	disease	C09;C10;C23	Disease or Syndrome	16685646	CTD_human	Ear Or Mastoid Diseases	Hearing Loss
60	ACTB	C0242379	Malignant neoplasm of lung	disease	C04;C08	Neoplastic Process	23692979	CTD_human	Neoplasms	Lung Cancer
60	ACTB	C2239176	Liver carcinoma	disease	C04;C06	Neoplastic Process	21472284,19363144	CTD_human	Neoplasms	Liver Cancer
60	ACTB	C0205696	Anaplastic carcinoma	disease	C04	Neoplastic Process	16316942	CTD_human	Neoplasms	Anaplastic Carcinoma
60	ACTB	C0013393	Dysostoses	disease	C05	Disease or Syndrome	16685646	CTD_human	Musculoskeletal Diseases	Dysostoses
60	ACTB	C0265541	Cranioschisis	disease	C10;C16	Congenital Abnormality	22366783	CTD_human	Congenital, Hereditary, and Neonatal Diseases and Abnormalities	Anencephaly
60	ACTB	C0009363	Congenital ocular coloboma (disorder)	disease	C11;C16	Congenital Abnormality	2505231,22366783	GENOMICS_ENGLAND#CTD_human	Congenital, Hereditary, and Neonatal Diseases and Abnormalities	Congenital ocular coloboma
60	ACTB	C0151744	Myocardial Ischemia	disease	C14	Disease or Syndrome	16214533	CTD_human	Cardiovascular Diseases	Myocardial Ischemia
60	ACTB	C0546837	Malignant neoplasm of esophagus	disease	C04;C06	Neoplastic Process	15986332	CTD_human	Neoplasms	Esophagus Neoplasm
60	ACTB	C0497552	Congenital neurologic anomalies	group	C10;C16	Congenital Abnormality	22366783	CTD_human	Congenital, Hereditary, and Neonatal Diseases and Abnormalities	Drachtman Weinblatt Sitarz syndrome
60	ACTB	C0024121	Lung Neoplasms	group	C04;C08	Neoplastic Process	23692979	CTD_human	Neoplasms	Lung Cancer
60	ACTB	C0036341	Schizophrenia	disease	F03	Mental or Behavioral Dysfunction	22675524	PSYGENET	Psychiatric/Brain disorders	Schizophrenia
60	ACTB	C0205697	Carcinoma, Spindle-Cell	disease	C04	Neoplastic Process	16316942	CTD_human	Neoplasms	Carcinoma
71	ACTG1	C0497552	Congenital neurologic anomalies	group	C10;C16	Congenital Abnormality	22366783	CTD_human	Congenital, Hereditary, and Neonatal Diseases and Abnormalities	Drachtman Weinblatt Sitarz syndrome
71	ACTG1	C0751406	Post-Traumatic Osteoporosis	disease	C05;C18	Disease or Syndrome	18924182	CTD_human	Musculoskeletal Diseases	Osteoporosis
71	ACTG1	C0029456	Osteoporosis	disease	C05;C18	Disease or Syndrome	18924182	CTD_human	Musculoskeletal Diseases	Osteoporosis
71	ACTG1	C1858172	Deafness, Autosomal Dominant 20	disease	C09;C10;C23	Disease or Syndrome	12519370,5654493,14684684,16773128,19477959,13680526,18804074,14684684,16773128,19477959,25388789,13680526,22938506	CLINVAR#UNIPROT	Ear Or Mastoid Diseases	Hearing Loss
71	ACTG1	C0265541	Cranioschisis	disease	C10;C16	Congenital Abnormality	22366783	CTD_human	Congenital, Hereditary, and Neonatal Diseases and Abnormalities	Anencephaly
71	ACTG1	C0205697	Carcinoma, Spindle-Cell	disease	C04	Neoplastic Process	16316942	CTD_human	Neoplasms	Carcinoma
71	ACTG1	C0009363	Congenital ocular coloboma (disorder)	disease	C11;C16	Congenital Abnormality	22366783	GENOMICS_ENGLAND#CTD_human	Congenital, Hereditary, and Neonatal Diseases and Abnormalities	Congenital ocular coloboma
71	ACTG1	C3281235	BARAITSER-WINTER SYNDROME 2	disease		Disease or Syndrome	18414213,25741868,25052316,3351890,26583190,22366783,22366783	CLINVAR#UNIPROT	Congenital, Hereditary, and Neonatal Diseases and Abnormalities	Baraitser-Winter Syndrome
71	ACTG1	C0001787	Osteoporosis, Age-Related	disease	C05;C18	Disease or Syndrome	18924182	CTD_human	Musculoskeletal Diseases	Osteoporosis
71	ACTG1	C0205696	Anaplastic carcinoma	disease	C04	Neoplastic Process	16316942	CTD_human	Neoplasms	Anaplastic Carcinoma
71	ACTG1	C0948089	Acute Coronary Syndrome	disease	C14	Disease or Syndrome	21751358	CTD_human	Cardiovascular Diseases	Acute Coronary Syndrome
71	ACTG1	C0029459	Osteoporosis, Senile	disease	C05;C18	Disease or Syndrome	18924182	CTD_human	Musculoskeletal Diseases	Osteoporosis
72	ACTG2	C1968949	Cakut	disease	C12;C13;C16	Disease or Syndrome	25998219	GENOMICS_ENGLAND	Renal Disorder	CAKUT
72	ACTG2	C1835084	Megaduodenum and-or Megacystis	disease	C06	Disease or Syndrome	26813947,24676022,22960657,24777424,26938784,25998219,25741868,24337657,26072522,24777424,22960657,24337657,24676022	CLINVAR#UNIPROT	Digestive System Diseases	Megaduodenum and-or Megacystis
72	ACTG2	C0950123	Genetic Diseases, Inborn	group	C16	Disease or Syndrome	24676022,24337657,26669664,22960657,25782675,19098683,28383543	CLINVAR	Congenital, Hereditary, and Neonatal Diseases and Abnormalities	Genetic Diseases
72	ACTG2	C0042781	Visceral Myopathy	disease	C06	Disease or Syndrome	24337657,24777424,22960657,24676022	UNIPROT	Digestive System Diseases	Visceral Myopathy
72	ACTG2	C1608393	Megacystis microcolon intestinal hypoperistalsis syndrome	disease	C06;C16	Disease or Syndrome	24337657,24676022,24337657,24777424,24676022,22960657	CTD_human#UNIPROT	Congenital, Hereditary, and Neonatal Diseases and Abnormalities	Berdon syndrome
72	ACTG2	C0266833	Visceral Myopathy, Familial	disease	C06	Disease or Syndrome	22960657	CTD_human	Digestive System Diseases	Visceral Myopathy
72	ACTG2	C1864996	Visceral Neuropathy, Familial, Autosomal Dominant	disease	C06	Disease or Syndrome	24337657,22960657,24777424,24676022	UNIPROT	Digestive System Diseases	Neuropathy
72	ACTG2	C0238062	Chronic intestinal pseudo-obstruction	disease		Disease or Syndrome	26813947,25998219,24676022,24337657,26072522	CLINVAR	Digestive System Diseases	Intestinal Pseudoobstruction
72	ACTG2	C0007102	Malignant tumor of colon	disease	C04;C06	Neoplastic Process	15059925	CTD_human	Neoplasms	Colonic Neoplasms
72	ACTG2	C0009375	Colonic Neoplasms	group	C04;C06	Neoplastic Process	15059925	CTD_human	Neoplasms	Colonic Neoplasms
90	ACVR1	C0016037	Fibrodysplasia Ossificans Progressiva	disease	C05	Disease or Syndrome	16642017,19330033,19085907,21377447,21567927,24259422,19330033,16642017,18830232,17272450,19085907,5033743,21044902,25741868,22351757,7068725,17351709,18203193,818090,17077940,10441661,25326637	UNIPROT#CLINVAR	Musculoskeletal Diseases	Fibrodysplasia Ossificans Progressiva
90	ACVR1	C1704230	Grade I Astrocytoma	disease	C04	Neoplastic Process	24705250	CTD_human	Neoplasms	Grade I Astrocytoma
90	ACVR1	C0555198	Malignant Glioma	disease	C04	Neoplastic Process	24705252,24705254,24705251	CTD_human	Neoplasms	Glioma
90	ACVR1	C0950123	Genetic Diseases, Inborn	group	C16	Disease or Syndrome	8758048,19085907,26436010,16642017	CLINVAR	Congenital, Hereditary, and Neonatal Diseases and Abnormalities	Genetic Diseases
90	ACVR1	C0334579	Anaplastic astrocytoma	disease	C04	Neoplastic Process	24705250	CTD_human	Neoplasms	Astrocytoma
90	ACVR1	C0280785	Diffuse Astrocytoma	disease	C04	Neoplastic Process	24705250	CTD_human	Neoplasms	Astrocytoma
90	ACVR1	C0750935	Cerebral Astrocytoma	disease	C04	Neoplastic Process	24705250	CTD_human	Neoplasms	Cerebral Astrocytoma
90	ACVR1	C0004114	Astrocytoma	disease	C04	Neoplastic Process	24705250	CTD_human	Neoplasms	Astrocytoma
90	ACVR1	C0750936	Intracranial Astrocytoma	disease	C04	Neoplastic Process	24705250	CTD_human	Neoplasms	Intracranial Astrocytoma
90	ACVR1	C0278701	Gastric Adenocarcinoma	disease		Neoplastic Process	26619011	CLINVAR	Neoplasms	Gastric Cancer
90	ACVR1	C0006142	Malignant neoplasm of breast	disease	C04;C17	Neoplastic Process	23180569	CTD_human	Neoplasms	Breast Cancer
90	ACVR1	C0280783	Juvenile Pilocytic Astrocytoma	disease	C04	Neoplastic Process	24705250	CTD_human	Neoplasms	Astrocytoma
90	ACVR1	C0334580	Protoplasmic astrocytoma	disease	C04	Neoplastic Process	24705250	CTD_human	Neoplasms	Astrocytoma
90	ACVR1	C1257931	Mammary Neoplasms, Human	group	C04;C17	Neoplastic Process	23180569	CTD_human	Neoplasms	Breast Cancer
90	ACVR1	C0338070	Childhood Cerebral Astrocytoma	disease	C04	Neoplastic Process	24705250	CTD_human	Neoplasms	Childhood Cerebral Astrocytoma
90	ACVR1	C0259783	mixed gliomas	disease	C04	Neoplastic Process	24705252,24705254,24705251	CTD_human	Neoplasms	Glioma
90	ACVR1	C0677865	Brain Stem Glioma	disease		Neoplastic Process	26619011	CLINVAR	Neoplasms	Brain Stem Glioma
90	ACVR1	C0017638	Glioma	disease	C04	Neoplastic Process	24705252,24705251,24705254	CTD_human	Neoplasms	Glioma
90	ACVR1	C0334582	Fibrillary Astrocytoma	disease	C04	Neoplastic Process	24705250	CTD_human	Neoplasms	Astrocytoma
90	ACVR1	C0547065	Mixed oligoastrocytoma	disease	C04	Neoplastic Process	24705250	CTD_human	Neoplasms	Oligoastrocytoma
90	ACVR1	C1458155	Mammary Neoplasms	group	C04;C17	Neoplastic Process	23180569	CTD_human	Neoplasms	Breast Cancer
90	ACVR1	C0334581	Gemistocytic astrocytoma	disease	C04	Neoplastic Process	24705250	CTD_human	Neoplasms	Astrocytoma
90	ACVR1	C0334583	Pilocytic Astrocytoma	disease	C04	Neoplastic Process	24705250	CTD_human	Neoplasms	Astrocytoma
90	ACVR1	C0205768	Subependymal Giant Cell Astrocytoma	disease	C04	Neoplastic Process	24705250	CTD_human	Neoplasms	Astrocytoma
90	ACVR1	C0678222	Breast Carcinoma	disease	C04;C17	Neoplastic Process	23180569	CTD_human	Neoplasms	Breast Cancer
100	ADA	C0004352	Autistic Disorder	group	F03	Mental or Behavioral Dysfunction	11354825	CTD_human	Psychiatric/Brain disorders	Autistic Disorder
100	ADA	C1863236	SCID Due to ADA Deficiency, Early-Onset	disease		Disease or Syndrome	2166947,8614422,980079,1974554,46025,11313286,11160213,498598,26255240,14499267,20544538,8401541,3839802,1284479,3007108,8031011,3182793,9758612,24033266,2773932,1346349,27129325,3475710,9414266,28492532,8673127,1680289,26376800,23260757,2166947,2783588,3	CLINVAR#UNIPROT	Immune System Diseases	SCID
100	ADA	C1863239	Partial adenosine deaminase deficiency	disease	C15;C16;C18;C20	Disease or Syndrome	8299233,9361033,6208479,8227344,3182793,7599635,3839802,2166947,1284479,10200056,2783588,2783588,2166947,9225964,8051429	UNIPROT#CLINVAR	Immune System Diseases	ADA Deficiency
100	ADA	C1335302	Pancreatic Ductal Adenocarcinoma	disease		Neoplastic Process	8589684,18772397	UNIPROT	Neoplasms	Pancreatic Ductal Adenocarcinoma
100	ADA	C0242379	Malignant neoplasm of lung	disease	C04;C08	Neoplastic Process	2305558	CTD_human	Neoplasms	Lung Cancer
100	ADA	C0392607	Severe combined immunodeficiency due to adenosine deaminase deficiency	disease	C15;C16;C18;C20	Disease or Syndrome	7599635,2166947,8227344,1284479,3839802,6208479,10200056,2783588,9361033,3182793,8299233	UNIPROT	Immune System Diseases	SCID
100	ADA	C0020452	Hyperemia	disease	C14	Disease or Syndrome	2502780,7949234	CTD_human	Cardiovascular Diseases	Hyperemia
100	ADA	C0024121	Lung Neoplasms	group	C04;C08	Neoplastic Process	2305558	CTD_human	Neoplasms	Lung Cancer
100	ADA	C0037928	Spinal Cord Diseases	group	C10	Disease or Syndrome	16325979	CTD_human	Nervous System Diseases	Spinal Cord Diseases
8038	ADAM12	C1263846	Attention deficit hyperactivity disorder	disease	F03	Mental or Behavioral Dysfunction	27021288	GWASCAT	Psychiatric/Brain disorders	Attention Deficit Disorder
8038	ADAM12	C1321872	Stage IV Skin Melanoma	disease		Neoplastic Process	21618342	UNIPROT	Neoplasms	Skin Cancer
8038	ADAM12	C0036341	Schizophrenia	disease	F03	Mental or Behavioral Dysfunction	20218926	PSYGENET	Psychiatric/Brain disorders	Schizophrenia
9510	ADAMTS1	C0007131	Non-Small Cell Lung Carcinoma	disease	C04;C08	Neoplastic Process	19027488	CTD_human	Neoplasms	Lung Cancer
9510	ADAMTS1	C0006142	Malignant neoplasm of breast	disease	C04;C17	Neoplastic Process	23289900	CTD_human	Neoplasms	Breast Cancer
9510	ADAMTS1	C1257931	Mammary Neoplasms, Human	group	C04;C17	Neoplastic Process	23289900	CTD_human	Neoplasms	Breast Cancer
9510	ADAMTS1	C1458155	Mammary Neoplasms	group	C04;C17	Neoplastic Process	23289900	CTD_human	Neoplasms	Breast Cancer
9510	ADAMTS1	C0678222	Breast Carcinoma	disease	C04;C17	Neoplastic Process	23289900	CTD_human	Neoplasms	Breast Cancer
9510	ADAMTS1	C2239176	Liver carcinoma	disease	C04;C06	Neoplastic Process	19514085	CTD_human	Neoplasms	Liver Cancer
9370	ADIPOQ	C0151744	Myocardial Ischemia	disease	C14	Disease or Syndrome	16155579	CTD_human	Cardiovascular Diseases	Myocardial Ischemia
9370	ADIPOQ	C0524620	Metabolic Syndrome X	disease	C18	Disease or Syndrome	17618945,20833989,16793964,18162013	CTD_human	Nutritional and Metabolic Diseases	Metabolic Syndrome X
9370	ADIPOQ	C0018802	Congestive heart failure	disease	C14	Disease or Syndrome	26670611,19367012	CTD_human	Cardiovascular Diseases	Heart Failure
9370	ADIPOQ	C1959583	Myocardial Failure	disease	C14	Disease or Syndrome	19367012,26670611	CTD_human	Cardiovascular Diseases	Myocardial Failure
9370	ADIPOQ	C0004153	Atherosclerosis	disease	C14	Disease or Syndrome	18931039	CTD_human	Cardiovascular Diseases	Atherosclerosis
9370	ADIPOQ	C0028754	Obesity	disease	C18;C23	Disease or Syndrome	14617771,10092513	CTD_human	Nutritional and Metabolic Diseases	Obesity
9370	ADIPOQ	C4279912	Chemically-Induced Liver Toxicity	disease	C06;C25	Disease or Syndrome	20709802	CTD_human	Digestive System Diseases	Liver Diseases
9370	ADIPOQ	C3241937	Nonalcoholic Steatohepatitis	disease	C06	Disease or Syndrome	20415685	CTD_human	Digestive System Diseases	Non-alcoholic Fatty Liver Disease
9370	ADIPOQ	C3658290	Drug-Induced Acute Liver Injury	disease	C06;C25	Disease or Syndrome	20709802	CTD_human	Digestive System Diseases	Liver Diseases
9370	ADIPOQ	C0018801	Heart failure	disease	C14	Disease or Syndrome	19367012,26670611	CTD_human	Cardiovascular Diseases	Heart Failure
9370	ADIPOQ	C0085786	Hamman-Rich syndrome	disease	C08	Disease or Syndrome	25945502	CTD_human	Respiratory Tract Diseases	Pulmonary Fibrosis
9370	ADIPOQ	C0235527	Heart Failure, Right-Sided	disease	C14	Disease or Syndrome	26670611,19367012	CTD_human	Cardiovascular Diseases	Heart Failure
9370	ADIPOQ	C0034069	Pulmonary Fibrosis	disease	C08	Disease or Syndrome	25945502	CTD_human	Respiratory Tract Diseases	Pulmonary Fibrosis
9370	ADIPOQ	C2675519	Hypoadiponectinemia	disease	C16;C18	Disease or Syndrome	10918532,10918532,12878598	UNIPROT#CLINVAR	Nutritional and Metabolic Diseases	Hypoadiponectinemia
9370	ADIPOQ	C0003873	Rheumatoid Arthritis	disease	C05;C17;C20	Disease or Syndrome	12833524	CTD_human	Immune System Diseases	Rheumatoid Arthritis
9370	ADIPOQ	C0023212	Left-Sided Heart Failure	disease	C14	Disease or Syndrome	19367012,26670611	CTD_human	Cardiovascular Diseases	Heart Failure
9370	ADIPOQ	C4277682	Chemical and Drug Induced Liver Injury	disease	C06;C25	Disease or Syndrome	20709802	CTD_human	Digestive System Diseases	Liver Diseases
9370	ADIPOQ	C0034063	Pulmonary Edema	disease	C08	Disease or Syndrome	25945502	CTD_human	Respiratory Tract Diseases	Pulmonary Edema
9370	ADIPOQ	C0948480	Coronary Restenosis	disease	C14	Disease or Syndrome	12138120	CTD_human	Cardiovascular Diseases	Coronary Restenosis
9370	ADIPOQ	C0010346	Crohn Disease	disease	C06	Disease or Syndrome	21829567	CTD_human	Digestive System Diseases	Crohn Disease
9370	ADIPOQ	C0017667	Nodular glomerulosclerosis	disease	C12;C13;C19	Disease or Syndrome	17942768	CTD_human	Endocrine System Diseases	Glomerulosclerosis
9370	ADIPOQ	C0022661	Kidney Failure, Chronic	disease	C12;C13	Disease or Syndrome	19539174	CTD_human	Renal Disorder	Kidney Failure
9370	ADIPOQ	C0011860	Diabetes Mellitus, Non-Insulin-Dependent	disease	C18;C19	Disease or Syndrome	12354786,12114044,15734870	CTD_human	Endocrine System Diseases	Diabetes Mellitus
9370	ADIPOQ	C0011881	Diabetic Nephropathy	disease	C12;C13;C19	Disease or Syndrome	17942768	CTD_human	Renal Disorder	Diabetic Nephropathy
9370	ADIPOQ	C0011849	Diabetes Mellitus	group	C18;C19	Disease or Syndrome	12860835	CTD_human	Endocrine System Diseases	Diabetes Mellitus
9370	ADIPOQ	C1262760	Hepatitis, Drug-Induced	disease	C06;C25	Disease or Syndrome	20709802	CTD_human	Digestive System Diseases	Hepatitis
9370	ADIPOQ	C0020452	Hyperemia	disease	C14	Disease or Syndrome	12860835	CTD_human	Cardiovascular Diseases	Hyperemia
9370	ADIPOQ	C0678202	Regional enteritis	disease	C06	Disease or Syndrome	21829567	CTD_human	Digestive System Diseases	Enteritis
9370	ADIPOQ	C0020538	Hypertensive disease	group	C14	Disease or Syndrome	12860835	CTD_human	Cardiovascular Diseases	Hypertensive disease
9370	ADIPOQ	C2675518	Adiponectin Deficiency	disease	C16;C18	Disease or Syndrome	10918532	UNIPROT	Nutritional and Metabolic Diseases	Adiponectin Deficiency
9370	ADIPOQ	C0860207	Drug-Induced Liver Disease	disease	C06;C25	Disease or Syndrome	20709802	CTD_human	Digestive System Diseases	Liver Diseases
9370	ADIPOQ	C0949272	IIeocolitis	disease	C06	Disease or Syndrome	21829567	CTD_human	Digestive System Diseases	Colitis
9370	ADIPOQ	C0400966	Non-alcoholic Fatty Liver Disease	disease	C06	Disease or Syndrome	20415685	CTD_human	Digestive System Diseases	Non-alcoholic Fatty Liver Disease
51094	ADIPOR1	C0022661	Kidney Failure, Chronic	disease	C12;C13	Disease or Syndrome	19539174	CTD_human	Renal Disorder	Kidney Failure
51094	ADIPOR1	C0341869	Subfertility, Female	disease	C13	Disease or Syndrome	22265003	CTD_human	Reproductive disorders	Subfertility, Female
79602	ADIPOR2	C0341869	Subfertility, Female	disease	C13	Disease or Syndrome	22265003	CTD_human	Reproductive disorders	Subfertility, Female
133	ADM	C0017658	Glomerulonephritis	disease	C12;C13	Disease or Syndrome	15063164,15680492	CTD_human	Renal Disorder	Glomerulonephritis
133	ADM	C0004352	Autistic Disorder	group	F03	Mental or Behavioral Dysfunction	12579522	CTD_human	Psychiatric/Brain disorders	Autistic Disorder
133	ADM	C0036341	Schizophrenia	disease	F03	Mental or Behavioral Dysfunction	18081029,15194870	PSYGENET	Psychiatric/Brain disorders	Schizophrenia
133	ADM	C0005586	Bipolar Disorder	disease	F03	Mental or Behavioral Dysfunction	23064081,20713499,15194870	PSYGENET	Psychiatric/Brain disorders	Bipolar Disorder
133	ADM	C1704377	Bright Disease	disease	C12;C13	Disease or Syndrome	15063164,15680492	CTD_human	Renal Disorder	Nephritis
133	ADM	C0038358	Gastric ulcer	disease	C06	Disease or Syndrome	9845272	CTD_human	Digestive System Diseases	Gastric ulcer
154	ADRB2	C0038356	Stomach Neoplasms	group	C04;C06	Neoplastic Process	17003101	CTD_human	Neoplasms	Stomach Cancer
154	ADRB2	C0004352	Autistic Disorder	group	F03	Mental or Behavioral Dysfunction	17199132	CTD_human	Psychiatric/Brain disorders	Autistic Disorder
154	ADRB2	C0206019	HIV Encephalopathy	disease	C02;C10;C20;F03	Disease or Syndrome	27400929	CTD_human	Immune System Diseases	HIV Encephalopathy
154	ADRB2	C0151744	Myocardial Ischemia	disease	C14	Disease or Syndrome	9554809	CTD_human	Cardiovascular Diseases	Myocardial Ischemia
154	ADRB2	C0376358	Malignant neoplasm of prostate	disease	C04;C12	Neoplastic Process	18454446	CTD_human	Neoplasms	Prostate cancer
154	ADRB2	C0028754	Obesity	disease	C18;C23	Disease or Syndrome	9399946,9522789,14557466,9275150,9399966,15867853,12030897,15687340	CLINVAR#CTD_human	Nutritional and Metabolic Diseases	Obesity
154	ADRB2	C1708349	Hereditary Diffuse Gastric Cancer	disease	C04;C06	Neoplastic Process	17003101	CTD_human	Neoplasms	Gastric Cancer
154	ADRB2	C0036529	Myocardial Diseases, Secondary	group	C14	Disease or Syndrome	25193472	CTD_human	Cardiovascular Diseases	Myocardial Diseases
154	ADRB2	C0001849	AIDS Dementia Complex	disease	C02;C10;C20;F03	Disease or Syndrome	27400929	CTD_human	Immune System Diseases	AIDS Dementia Complex
154	ADRB2	C0033578	Prostatic Neoplasms	group	C04;C12	Neoplastic Process	18454446	CTD_human	Neoplasms	Prostate cancer
154	ADRB2	C0020473	Hyperlipidemia	disease	C18	Disease or Syndrome	16027735	CTD_human	Nutritional and Metabolic Diseases	Hyperlipidemia
154	ADRB2	C0033141	Cardiomyopathies, Primary	group	C14	Disease or Syndrome	25193472	CTD_human	Cardiovascular Diseases	Cardiomyopathy
154	ADRB2	C0024623	Malignant neoplasm of stomach	disease	C04;C06	Neoplastic Process	17003101	CTD_human	Neoplasms	Stomach Cancer
154	ADRB2	C0019693	HIV Infections	group	C02;C20	Disease or Syndrome	27400929	CTD_human	Immune System Diseases	HIV Infections
154	ADRB2	C0243010	Viral Encephalitis	group	C02;C10	Disease or Syndrome	27400929	CTD_human	Nervous System Diseases	Viral Encephalitis
154	ADRB2	C0007193	Cardiomyopathy, Dilated	group	C14	Disease or Syndrome	11986409	CTD_human	Cardiovascular Diseases	Cardiomyopathy
154	ADRB2	C1449563	Cardiomyopathy, Familial Idiopathic	disease	C14	Disease or Syndrome	11986409	CTD_human	Cardiovascular Diseases	Cardiomyopathy
154	ADRB2	C0878544	Cardiomyopathies	group	C14	Disease or Syndrome	25193472	CTD_human	Cardiovascular Diseases	Cardiomyopathy
154	ADRB2	C4505456	HIV Coinfection	disease	C02;C20	Disease or Syndrome	27400929	CTD_human	Immune System Diseases	HIV Coinfection
154	ADRB2	C0005586	Bipolar Disorder	disease	F03	Mental or Behavioral Dysfunction	22628130	PSYGENET	Psychiatric/Brain disorders	Bipolar Disorder
155	ADRB3	C0028754	Obesity	disease	C18;C23	Disease or Syndrome	8954053,9814483,9892244,8903328,9100608,10323390,7609750,9449691,7609752,9054940,10999801,10323402,9112025,11095426,15472194,9709965	CLINVAR	Nutritional and Metabolic Diseases	Obesity
155	ADRB3	C0023212	Left-Sided Heart Failure	disease	C14	Disease or Syndrome	15009959,17440824	CTD_human	Cardiovascular Diseases	Heart Failure
155	ADRB3	C1269683	Major Depressive Disorder	disease	F03	Mental or Behavioral Dysfunction	22609474	PSYGENET	Psychiatric/Brain disorders	Mental Depression
155	ADRB3	C1959583	Myocardial Failure	disease	C14	Disease or Syndrome	17440824,15009959	CTD_human	Cardiovascular Diseases	Myocardial Failure
155	ADRB3	C0018802	Congestive heart failure	disease	C14	Disease or Syndrome	17440824,15009959	CTD_human	Cardiovascular Diseases	Heart Failure
155	ADRB3	C0018801	Heart failure	disease	C14	Disease or Syndrome	15009959,17440824	CTD_human	Cardiovascular Diseases	Heart Failure
155	ADRB3	C0235527	Heart Failure, Right-Sided	disease	C14	Disease or Syndrome	15009959,17440824	CTD_human	Cardiovascular Diseases	Heart Failure
155	ADRB3	C0020473	Hyperlipidemia	disease	C18	Disease or Syndrome	16027735	CTD_human	Nutritional and Metabolic Diseases	Hyperlipidemia
155	ADRB3	C0036341	Schizophrenia	disease	F03	Mental or Behavioral Dysfunction	22609474	PSYGENET	Psychiatric/Brain disorders	Schizophrenia
155	ADRB3	C0149721	Left Ventricular Hypertrophy	disease	C14;C23	Disease or Syndrome	17345787	CTD_human	Cardiovascular Diseases	Left Ventricular Hypertrophy
177	AGER	C0042656	Neuralgia, Vidian	disease	C10;C23	Disease or Syndrome	25014009	CTD_human	Nervous System Diseases	Neuralgia
177	AGER	C0234247	Neuralgia, Atypical	disease	C10;C23	Disease or Syndrome	25014009	CTD_human	Nervous System Diseases	Neuralgia
177	AGER	C0036421	Systemic Scleroderma	disease	C17	Disease or Syndrome	20383147	GWASDB	Skin and Connective Tissue Diseases	Scleroderma
177	AGER	C0011854	Diabetes Mellitus, Insulin-Dependent	disease	C18;C19;C20	Disease or Syndrome	17632545	GWASDB	Endocrine System Diseases	Diabetes Mellitus
177	AGER	C0423712	Neuralgia, Iliohypogastric Nerve	disease	C10;C23	Disease or Syndrome	25014009	CTD_human	Nervous System Diseases	Neuralgia
177	AGER	C0003873	Rheumatoid Arthritis	disease	C05;C17;C20	Disease or Syndrome	17804836,21156761,16385501	GWASDB#CTD_human	Immune System Diseases	Rheumatoid Arthritis
177	AGER	C0004153	Atherosclerosis	disease	C14	Disease or Syndrome	19939336,20372816	CTD_human	Cardiovascular Diseases	Atherosclerosis
177	AGER	C0036341	Schizophrenia	disease	F03	Mental or Behavioral Dysfunction	22146151	PSYGENET	Psychiatric/Brain disorders	Schizophrenia
177	AGER	C0752347	Lewy Body Disease	disease	C10;F03	Disease or Syndrome	16141792	CTD_human	Psychiatric/Brain disorders	Lewy Body Disease
177	AGER	C0025945	Microangiopathy, Diabetic	disease	C14;C19	Disease or Syndrome	20372816	CTD_human	Cardiovascular Diseases	Diabetic Cardiomyopathies
177	AGER	C0234249	Neuralgia, Stump	disease	C10;C23	Disease or Syndrome	25014009	CTD_human	Nervous System Diseases	Neuralgia
177	AGER	C0020456	Hyperglycemia	disease	C18	Disease or Syndrome	24036142	CTD_human	Nutritional and Metabolic Diseases	Hyperglycemia
177	AGER	C0423711	Neuralgia, Perineal	disease	C10;C23	Disease or Syndrome	25014009	CTD_human	Nervous System Diseases	Neuralgia
177	AGER	C0086743	Osteoarthrosis Deformans	disease	C05	Disease or Syndrome	16948116	CTD_human	Musculoskeletal Diseases	Osteoarthrosis Deformans
177	AGER	C0011875	Diabetic Angiopathies	disease	C14;C19	Disease or Syndrome	20372816	CTD_human	Cardiovascular Diseases	Diabetic Cardiomyopathies
177	AGER	C0038870	Neuralgia, Supraorbital	disease	C10;C23	Disease or Syndrome	25014009	CTD_human	Nervous System Diseases	Neuralgia
177	AGER	C0029408	Degenerative polyarthritis	disease	C05	Disease or Syndrome	16948116	CTD_human	Musculoskeletal Diseases	Arthritis
177	AGER	C0030286	Pancreatic Diseases	group	C06	Disease or Syndrome	24036142	CTD_human	Digestive System Diseases	Pancreatic Diseases
177	AGER	C0024117	Chronic Obstructive Airway Disease	disease	C08	Disease or Syndrome	28166215	GWASCAT	Respiratory Tract Diseases	Chronic Obstructive Pulmonary Disease
183	AGT	C0017661	IGA Glomerulonephritis	disease	C12;C13;C20	Disease or Syndrome	9259580	CTD_human	Immune System Diseases	Glomerulonephritis
183	AGT	C0020538	Hypertensive disease	group	C14	Disease or Syndrome	22452651,9024144,20231528,17272743,1432030,24935938,20811386,24342267,25259750,15699457,2835134,26781276,1875449,8505092,22982863,26564064,1849535,10400907,12600921,20937366,9260993,8021468,18847324,12121858,11501062,8109997,10526905,6742791,16788141,2587	CTD_human	Cardiovascular Diseases	Hypertensive disease
183	AGT	C0032300	Lobar Pneumonia	disease	C08	Disease or Syndrome	28960804	CTD_human	Respiratory Tract Diseases	Pneumonia
183	AGT	C0007370	Catalepsy	disease	C10;C23	Mental or Behavioral Dysfunction	1034924	CTD_human	Congenital, Hereditary, and Neonatal Diseases and Abnormalities	Catalepsy
183	AGT	C0270846	Epileptic drop attack	disease	C10;C23	Disease or Syndrome	16771832	CTD_human	Congenital, Hereditary, and Neonatal Diseases and Abnormalities	Atonic seizures
183	AGT	C1959583	Myocardial Failure	disease	C14	Disease or Syndrome	1330361,20811386,12025466	CTD_human	Cardiovascular Diseases	Myocardial Failure
183	AGT	C0023212	Left-Sided Heart Failure	disease	C14	Disease or Syndrome	1330361,20811386,12025466	CTD_human	Cardiovascular Diseases	Heart Failure
183	AGT	C0011581	Depressive disorder	disease	F03	Mental or Behavioral Dysfunction	17499413,25131447,15949885,24016839,18628677	PSYGENET	Psychiatric/Brain disorders	Mental Depression
183	AGT	C0162871	Aortic Aneurysm, Abdominal	disease	C14	Disease or Syndrome	22539767,20937366,25301841,16514081	CTD_human	Cardiovascular Diseases	Aortic Aneurysm
183	AGT	C0878544	Cardiomyopathies	group	C14	Disease or Syndrome	12145768	CTD_human	Cardiovascular Diseases	Cardiomyopathy
183	AGT	C0243050	Cardiovascular Abnormalities	group	C14;C16	Congenital Abnormality	25807386	CTD_human	Cardiovascular Diseases	Cardiovascular Abnormalities
183	AGT	C0149721	Left Ventricular Hypertrophy	disease	C14;C23	Disease or Syndrome	14644620,18679781,24688123,10805403,20837116,14751847	CTD_human	Cardiovascular Diseases	Left Ventricular Hypertrophy
183	AGT	C0577631	Carotid Atherosclerosis	disease	C10;C14	Disease or Syndrome	12911327	CTD_human	Neoplasms	Carotid Atherosclerosis
183	AGT	C0750986	Internal Carotid Artery Diseases	disease	C10;C14	Disease or Syndrome	12911327	CTD_human	Nervous System Diseases	Carotid Artery Diseases
183	AGT	C0011884	Diabetic Retinopathy	disease	C11;C14;C19	Disease or Syndrome	15387897	CTD_human	Eye Diseases	Diabetic Retinopathy
183	AGT	C1704377	Bright Disease	disease	C12;C13	Disease or Syndrome	11459117	CTD_human	Renal Disorder	Nephritis
183	AGT	C0239946	Fibrosis, Liver	disease	C06	Disease or Syndrome	15613622	CTD_human	Digestive System Diseases	Liver Fibrosis
183	AGT	C0266313	Allanson Pantzar McLeod syndrome	disease	C12;C13;C16	Disease or Syndrome	16116425,17036344,11770813,17036344,16116425,22095942,16116425	CTD_human#CLINVAR#UNIPROT	Renal Disorder	Allanson Pantzar McLeod syndrome
183	AGT	C0004153	Atherosclerosis	disease	C14	Disease or Syndrome	21925196,22539767	CTD_human	Cardiovascular Diseases	Atherosclerosis
183	AGT	C0005586	Bipolar Disorder	disease	F03	Mental or Behavioral Dysfunction	11027844,18363708	PSYGENET	Psychiatric/Brain disorders	Bipolar Disorder
183	AGT	C4505436	Generalized Absence Seizures	disease	C10;C23	Disease or Syndrome	16771832	CTD_human	Nervous System Diseases	Seizures
183	AGT	C0027051	Myocardial Infarction	disease	C14	Disease or Syndrome	1668233,16413583	CTD_human	Cardiovascular Diseases	Myocardial Infarction
183	AGT	C0018802	Congestive heart failure	disease	C14	Disease or Syndrome	20811386,12025466,1330361	CTD_human	Cardiovascular Diseases	Heart Failure
183	AGT	C0007273	Carotid Artery Diseases	group	C10;C14	Disease or Syndrome	12911327	CTD_human	Nervous System Diseases	Carotid Artery Diseases
183	AGT	C0085786	Hamman-Rich syndrome	disease	C08	Disease or Syndrome	28960804	CTD_human	Respiratory Tract Diseases	Pulmonary Fibrosis
183	AGT	C0750987	Arterial Diseases, Common Carotid	disease	C10;C14	Disease or Syndrome	12911327	CTD_human	Nervous System Diseases	Moyamoya disease
183	AGT	C0234533	Generalized seizures	disease	C10;C23	Disease or Syndrome	16771832	CTD_human	Nervous System Diseases	Seizures
183	AGT	C0009241	Cognition Disorders	group	F03	Mental or Behavioral Dysfunction	22982863	CTD_human	Psychiatric/Brain disorders	Cognition Disorders
183	AGT	C0018801	Heart failure	disease	C14	Disease or Syndrome	20811386,1330361,12025466	CTD_human	Cardiovascular Diseases	Heart Failure
183	AGT	C3495874	Nonepileptic Seizures	disease	C10;C23	Disease or Syndrome	16771832	CTD_human	Nervous System Diseases	Seizures
183	AGT	C2678367	Renal Tubular Dysgenesis With Choanal Atresia And Athelia	disease	C08;C09;C16	Disease or Syndrome	16116425	UNIPROT	Congenital, Hereditary, and Neonatal Diseases and Abnormalities	Renal Tubular Dysgenesis With Choanal Atresia And Athelia
183	AGT	C0035344	Retinopathy of Prematurity	disease	C11;C16	Disease or Syndrome	15387897	CTD_human	Congenital, Hereditary, and Neonatal Diseases and Abnormalities	Retinopathy of Prematurity
183	AGT	C0011570	Mental Depression	disease	F01	Mental or Behavioral Dysfunction	25131447,18628677,24016839,15949885,17499413	PSYGENET	Psychiatric/Brain disorders	Mental Depression
183	AGT	C0020540	Malignant Hypertension	disease	C14	Disease or Syndrome	27428043,2493837	CTD_human	Cardiovascular Diseases	Malignant Hypertension
183	AGT	C1956346	Coronary Artery Disease	disease	C14	Disease or Syndrome	29212778	GWASCAT	Cardiovascular Diseases	Arteriosclerosis
183	AGT	C0003486	Aortic Aneurysm	disease	C14	Disease or Syndrome	21925196	CTD_human	Cardiovascular Diseases	Aortic Aneurysm
183	AGT	C0422853	Olfactory seizure	disease	C10;C23	Disease or Syndrome	16771832	CTD_human	Nervous System Diseases	Seizures
183	AGT	C1565489	Renal Insufficiency	disease	C12;C13	Disease or Syndrome	9259580	CTD_human	Renal Disorder	Kidney Insufficiency
183	AGT	C0032285	Pneumonia	disease	C08	Disease or Syndrome	28960804	CTD_human	Respiratory Tract Diseases	Pneumonia
183	AGT	C0494475	Tonic - clonic seizures	disease	C10;C23	Disease or Syndrome	16771832	CTD_human	Nervous System Diseases	Seizures
183	AGT	C0036529	Myocardial Diseases, Secondary	group	C14	Disease or Syndrome	12145768	CTD_human	Cardiovascular Diseases	Myocardial Diseases
183	AGT	C0017667	Nodular glomerulosclerosis	disease	C12;C13;C19	Disease or Syndrome	20383342,17890855	CTD_human	Endocrine System Diseases	Glomerulosclerosis
183	AGT	C0149958	Complex partial seizures	disease	C10;C23	Disease or Syndrome	16771832	CTD_human	Nervous System Diseases	Seizures
183	AGT	C0002871	Anemia	disease	C15	Disease or Syndrome	3524928	CTD_human	Blood Disorders	Anemia
183	AGT	C0027720	Nephrosis	disease	C12;C13	Disease or Syndrome	2046802	CTD_human	Renal Disorder	Nephrosis
183	AGT	C0151744	Myocardial Ischemia	disease	C14	Disease or Syndrome	16775501	CTD_human	Cardiovascular Diseases	Myocardial Ischemia
183	AGT	C0007192	Cardiomyopathy, Alcoholic	disease	C14;C25	Disease or Syndrome	22497828	CTD_human	Cardiovascular Diseases	Cardiomyopathy
183	AGT	C0086432	Hyalinosis, Segmental Glomerular	disease	C12;C13	Disease or Syndrome	19858406	CTD_human	Renal Disorder	Glomerular Hyalinosis
183	AGT	C0235527	Heart Failure, Right-Sided	disease	C14	Disease or Syndrome	20811386,1330361,12025466	CTD_human	Cardiovascular Diseases	Heart Failure
183	AGT	C0023890	Liver Cirrhosis	disease	C06	Disease or Syndrome	15613622	CTD_human	Digestive System Diseases	Liver Cirrhosis
183	AGT	C0234535	Seizures, Clonic	disease	C10;C23	Disease or Syndrome	16771832	CTD_human	Nervous System Diseases	Seizures
183	AGT	C0033141	Cardiomyopathies, Primary	group	C14	Disease or Syndrome	12145768	CTD_human	Cardiovascular Diseases	Cardiomyopathy
183	AGT	C0035078	Kidney Failure	disease	C12;C13	Disease or Syndrome	9259580	CTD_human	Renal Disorder	Kidney Failure
183	AGT	C0422855	Vertiginous seizure	disease	C10;C23	Disease or Syndrome	16771832	CTD_human	Nervous System Diseases	Seizures
183	AGT	C0270824	Visual seizure	disease	C10;C23	Disease or Syndrome	16771832	CTD_human	Nervous System Diseases	Seizures
183	AGT	C0751123	Atonic Absence Seizures	disease	C10;C23	Disease or Syndrome	16771832	CTD_human	Nervous System Diseases	Seizures
183	AGT	C0008370	Cholestasis	disease	C06	Disease or Syndrome	27989131	CTD_human	Digestive System Diseases	Cholestasis
183	AGT	C0751110	Single Seizure	disease	C10;C23	Disease or Syndrome	16771832	CTD_human	Nervous System Diseases	Seizures
183	AGT	C0017658	Glomerulonephritis	disease	C12;C13	Disease or Syndrome	11459117	CTD_human	Renal Disorder	Glomerulonephritis
183	AGT	C0020544	Renal hypertension	disease	C12;C13;C14	Disease or Syndrome	8763405	CTD_human	Cardiovascular Diseases	Renal hypertension
183	AGT	C3714636	Pneumonitis	disease	C08	Disease or Syndrome	28960804	CTD_human	Respiratory Tract Diseases	Pneumonia
183	AGT	C4317109	Epileptic Seizures	disease	C10;C23	Disease or Syndrome	16771832	CTD_human	Nervous System Diseases	Seizures
183	AGT	C0600178	External Carotid Artery Diseases	group	C10;C14	Disease or Syndrome	12911327	CTD_human	Nervous System Diseases	Carotid Artery Diseases
183	AGT	C0020452	Hyperemia	disease	C14	Disease or Syndrome	15815331	CTD_human	Cardiovascular Diseases	Hyperemia
183	AGT	C0011881	Diabetic Nephropathy	disease	C12;C13;C19	Disease or Syndrome	17890855,20383342	CTD_human	Renal Disorder	Diabetic Nephropathy
183	AGT	C0018799	Heart Diseases	group	C14	Disease or Syndrome	19373235	CTD_human	Cardiovascular Diseases	Heart Diseases
183	AGT	C0002949	Aneurysm, Dissecting	disease	C14	Disease or Syndrome	17502491	CTD_human	Cardiovascular Diseases	Aortic Aneurysm
183	AGT	C0034069	Pulmonary Fibrosis	disease	C08	Disease or Syndrome	28960804	CTD_human	Respiratory Tract Diseases	Pulmonary Fibrosis
183	AGT	C0017668	Focal glomerulosclerosis	disease	C12;C13	Disease or Syndrome	19858406	CTD_human	Renal Disorder	Glomerulosclerosis
183	AGT	C0022333	Jacksonian Seizure	disease	C10;C23	Disease or Syndrome	16771832	CTD_human	Nervous System Diseases	Jacksonian Seizure
1646	AKR1C2	C1839840	MALE PSEUDOHERMAPHRODITISM: DEFICIENCY OF TESTICULAR 17,20-DESMOLASE	disease	C12;C13;C16;C19	Disease or Syndrome	4352099,21802064,21802064	CLINVAR#UNIPROT	Endocrine System Diseases	Male Pseudohermaphroditism
1646	AKR1C2	C2930618	Intersex Conditions	disease	C12;C13;C16;C19	Congenital Abnormality	25304492	CTD_human	Endocrine System Diseases	Intersex Conditions
1646	AKR1C2	C0266362	Ambiguous Genitalia	disease	C12;C13;C16;C19	Congenital Abnormality	25304492	CTD_human	Endocrine System Diseases	Ambiguous Genitalia
1646	AKR1C2	C0036875	Disorders of Sex Development	group	C12;C13;C16;C19	Congenital Abnormality	25304492	CTD_human	Endocrine System Diseases	Disorders of Sex Development
1646	AKR1C2	C1136382	Sclerocystic Ovaries	disease	C04;C13;C19	Disease or Syndrome	22381227	CTD_human	Neoplasms	Ovarian Cancer
1646	AKR1C2	C0029408	Degenerative polyarthritis	disease	C05	Disease or Syndrome	18784066	CTD_human	Musculoskeletal Diseases	Arthritis
1646	AKR1C2	C2930619	Sex Differentiation Disorders	group	C12;C13;C16;C19	Disease or Syndrome	25304492	CTD_human	Endocrine System Diseases	Sex Differentiation Disorders
1646	AKR1C2	C0019269	Hermaphroditism	disease	C12;C13;C16;C19	Disease or Syndrome	25304492	CTD_human	Endocrine System Diseases	Hermaphroditism
1646	AKR1C2	C0086743	Osteoarthrosis Deformans	disease	C05	Disease or Syndrome	18784066	CTD_human	Musculoskeletal Diseases	Osteoarthrosis Deformans
1646	AKR1C2	C0014175	Endometriosis	disease	C13	Disease or Syndrome	21232532	CTD_human	Reproductive disorders	Endometriosis
1646	AKR1C2	C0269102	Endometrioma	disease	C13	Neoplastic Process	21232532	CTD_human	Reproductive disorders	Endometrioma
1646	AKR1C2	C0011616	Contact Dermatitis	disease	C17	Disease or Syndrome	25724174	CTD_human	Skin and Connective Tissue Diseases	Dermatitis
1646	AKR1C2	C2239176	Liver carcinoma	disease	C04;C06	Neoplastic Process	21472284	CTD_human	Neoplasms	Liver Cancer
1646	AKR1C2	C0033804	Pseudohermaphroditism	disease	C12;C13;C16;C19	Congenital Abnormality	25304492	CTD_human	Endocrine System Diseases	Pseudohermaphroditism
8644	AKR1C3	C0376358	Malignant neoplasm of prostate	disease	C04;C12	Neoplastic Process	18306354,17507624	CTD_human	Neoplasms	Prostate cancer
8644	AKR1C3	C1136382	Sclerocystic Ovaries	disease	C04;C13;C19	Disease or Syndrome	22381227,21262361,16263811	CTD_human	Neoplasms	Ovarian Cancer
8644	AKR1C3	C0036875	Disorders of Sex Development	group	C12;C13;C16;C19	Congenital Abnormality	25304492	CTD_human	Endocrine System Diseases	Disorders of Sex Development
8644	AKR1C3	C0024623	Malignant neoplasm of stomach	disease	C04;C06	Neoplastic Process	19424620	CTD_human	Neoplasms	Stomach Cancer
8644	AKR1C3	C0019269	Hermaphroditism	disease	C12;C13;C16;C19	Disease or Syndrome	25304492	CTD_human	Endocrine System Diseases	Hermaphroditism
8644	AKR1C3	C3658266	Prostatic Cancer, Castration-Resistant	disease	C04;C12	Neoplastic Process	25555457	CTD_human	Neoplasms	Prostate cancer
8644	AKR1C3	C0476089	Endometrial Carcinoma	disease	C04;C13	Neoplastic Process	16338060	CTD_human	Neoplasms	Endometrial Cancer
8644	AKR1C3	C0038356	Stomach Neoplasms	group	C04;C06	Neoplastic Process	19424620	CTD_human	Neoplasms	Stomach Cancer
8644	AKR1C3	C0005586	Bipolar Disorder	disease	F03	Mental or Behavioral Dysfunction	25522430	PSYGENET	Psychiatric/Brain disorders	Bipolar Disorder
8644	AKR1C3	C0014170	Endometrial Neoplasms	group	C04;C13	Neoplastic Process	16338060	CTD_human	Neoplasms	Endometrial Cancer
8644	AKR1C3	C0033804	Pseudohermaphroditism	disease	C12;C13;C16;C19	Congenital Abnormality	25304492	CTD_human	Endocrine System Diseases	Pseudohermaphroditism
8644	AKR1C3	C0014175	Endometriosis	disease	C13	Disease or Syndrome	25446850,21232532	CTD_human	Reproductive disorders	Endometriosis
8644	AKR1C3	C3658267	Prostatic Neoplasms, Castration-Resistant	disease	C04;C12	Neoplastic Process	25555457	CTD_human	Neoplasms	Prostate cancer
8644	AKR1C3	C0269102	Endometrioma	disease	C13	Neoplastic Process	21232532,25446850	CTD_human	Reproductive disorders	Endometrioma
8644	AKR1C3	C1708349	Hereditary Diffuse Gastric Cancer	disease	C04;C06	Neoplastic Process	19424620	CTD_human	Neoplasms	Gastric Cancer
8644	AKR1C3	C0266362	Ambiguous Genitalia	disease	C12;C13;C16;C19	Congenital Abnormality	25304492	CTD_human	Endocrine System Diseases	Ambiguous Genitalia
8644	AKR1C3	C2930618	Intersex Conditions	disease	C12;C13;C16;C19	Congenital Abnormality	25304492	CTD_human	Endocrine System Diseases	Intersex Conditions
8644	AKR1C3	C0033578	Prostatic Neoplasms	group	C04;C12	Neoplastic Process	18306354,17507624	CTD_human	Neoplasms	Prostate cancer
8644	AKR1C3	C0028754	Obesity	disease	C18;C23	Disease or Syndrome	20882379	CTD_human	Nutritional and Metabolic Diseases	Obesity
8644	AKR1C3	C2930619	Sex Differentiation Disorders	group	C12;C13;C16;C19	Disease or Syndrome	25304492	CTD_human	Endocrine System Diseases	Sex Differentiation Disorders
207	AKT1	C0036341	Schizophrenia	disease	F03	Mental or Behavioral Dysfunction	15982448,17915974,14745448,21187413	CTD_human	Psychiatric/Brain disorders	Schizophrenia
207	AKT1	C0006142	Malignant neoplasm of breast	disease	C04;C17	Neoplastic Process	17611497,20228224	UNIPROT#CTD_human	Neoplasms	Breast Cancer
207	AKT1	C0334611	Transitional Meningioma	disease	C04;C10	Neoplastic Process	23334667	CTD_human	Neoplasms	Meningioma
207	AKT1	C0751304	Parasagittal Meningioma	disease	C04;C10	Neoplastic Process	23334667	CTD_human	Neoplasms	Meningioma
207	AKT1	C0279763	endometrial adenoacanthoma	disease		Neoplastic Process	25157968,19853286	CLINVAR	Neoplasms	Endometrial Cancer
207	AKT1	C0005586	Bipolar Disorder	disease	F03	Mental or Behavioral Dysfunction	12618287,18466879,20214684,22277669,19051289	PSYGENET	Psychiatric/Brain disorders	Bipolar Disorder
207	AKT1	C0279680	Transitional cell carcinoma of bladder	disease		Neoplastic Process	26619011	CLINVAR	Neoplasms	Bladder Cancer
207	AKT1	C0242379	Malignant neoplasm of lung	disease	C04;C08	Neoplastic Process	21911043,22619562,12511591	CTD_human	Neoplasms	Lung Cancer
207	AKT1	C0009404	Colorectal Neoplasms	group	C04;C06	Neoplastic Process	25157968,23934607,23700467,17611497,26619011,20233444	CLINVAR	Neoplasms	Colorectal Cancer
207	AKT1	C0037286	Skin Neoplasms	group	C04;C17	Neoplastic Process	21351258	CTD_human	Neoplasms	Skin Cancer
207	AKT1	C0919267	ovarian neoplasm	disease	C04;C13;C19	Neoplastic Process	16211241,21266360,21793738,17611497	CTD_human#CLINVAR	Neoplasms	Ovarian Cancer
207	AKT1	C0033578	Prostatic Neoplasms	group	C04;C12	Neoplastic Process	25157968,22610119,22722839,29610475,15682402	CLINVAR#CTD_human	Neoplasms	Prostate cancer
207	AKT1	C1458155	Mammary Neoplasms	group	C04;C17	Neoplastic Process	20453058,19418217,22538770,22722201,26619011,23237847,19487299,25157968,21464312,17611497,21512767,20228224	CLINVAR#CTD_human	Neoplasms	Breast Cancer
207	AKT1	C0281784	Benign Meningioma	disease	C04;C10	Neoplastic Process	23334667	CTD_human	Neoplasms	Meningioma
207	AKT1	C1861906	Breast Cancer, Familial Male	disease	C04;C17	Neoplastic Process	17611497	UNIPROT	Neoplasms	Breast Cancer,Male
207	AKT1	C0149782	Squamous cell carcinoma of lung	disease		Neoplastic Process	26619011	CLINVAR	Neoplasms	Lung Cancer
207	AKT1	C0085261	Proteus Syndrome	disease	C04;C05;C16	Neoplastic Process	21793738,17611497,22876373,21793738,18954143	CLINVAR#UNIPROT	Neoplasms	Proteus Syndrome
207	AKT1	C2239176	Liver carcinoma	disease	C04;C06	Neoplastic Process	26619011	CLINVAR	Neoplasms	Liver Cancer
207	AKT1	C0007131	Non-Small Cell Lung Carcinoma	disease	C04;C08	Neoplastic Process	25157968,17611497,23728071,18504432,18611285	CLINVAR	Neoplasms	Lung Cancer
207	AKT1	C1527197	Angioblastic Meningioma	disease	C04;C10	Neoplastic Process	23334667	CTD_human	Neoplasms	Meningioma
207	AKT1	C0376358	Malignant neoplasm of prostate	disease	C04;C12	Neoplastic Process	29610475,15682402	CTD_human	Neoplasms	Prostate cancer
207	AKT1	C0878544	Cardiomyopathies	group	C14	Disease or Syndrome	24448315	CTD_human	Cardiovascular Diseases	Cardiomyopathy
207	AKT1	C1384406	Secretory meningioma	disease	C04;C10	Neoplastic Process	23334667	CTD_human	Neoplasms	Meningioma
207	AKT1	C1867610	Macrocephaly mesodermal hamartoma spectrum	disease	C04;C05;C16	Disease or Syndrome	21793738,18954143	UNIPROT	Congenital, Hereditary, and Neonatal Diseases and Abnormalities	Proteus syndrome
207	AKT1	C0346153	Breast Cancer, Familial	disease	C04;C17	Neoplastic Process	17611497	UNIPROT	Neoplasms	Breast Cancer
207	AKT1	C0347515	Spinal Meningioma	disease	C04;C10	Neoplastic Process	23334667	CTD_human	Neoplasms	Meningioma
207	AKT1	C0029463	Osteosarcoma	disease	C04	Neoplastic Process	25157968,24190505	CLINVAR	Neoplasms	Osteosarcoma
207	AKT1	C3714756	Intellectual Disability	group	C10;C23;F01;F03	Mental or Behavioral Dysfunction	25529582	GENOMICS_ENGLAND	Psychiatric/Brain disorders	Intellectual Disability
207	AKT1	C0011570	Mental Depression	disease	F01	Mental or Behavioral Dysfunction	23188793,23972212,23240760,21315744,24022875	PSYGENET	Psychiatric/Brain disorders	Mental Depression
207	AKT1	C0259785	Malignant Meningioma	disease	C04;C10	Neoplastic Process	23334667	CTD_human	Neoplasms	Meningioma
207	AKT1	C3554519	COWDEN SYNDROME 6	disease		Disease or Syndrome	23246288	CLINVAR#UNIPROT	Neoplasms	Hamartoma
207	AKT1	C1384408	Microcystic meningioma	disease	C04;C10	Neoplastic Process	23334667	CTD_human	Neoplasms	Meningioma
207	AKT1	C0079772	T-Cell Lymphoma	disease	C04;C15;C20	Neoplastic Process	25658812	CTD_human	Neoplasms	Lymphoma
207	AKT1	C0014544	Epilepsy	disease	C10	Disease or Syndrome	20064661	CTD_human	Nervous System Diseases	Epilepsy
207	AKT1	C0699790	Colon Carcinoma	disease		Neoplastic Process	17611497,21793738	CLINVAR	Neoplasms	Colonic Neoplasms
207	AKT1	C0025286	Meningioma	disease	C04;C10	Neoplastic Process	23334667	CTD_human	Neoplasms	Meningioma
207	AKT1	C0152013	Adenocarcinoma of lung (disorder)	disease	C04;C08	Neoplastic Process	25157968,22980975,26619011	CLINVAR	Neoplasms	Lung Cancer
207	AKT1	C2713443	Familial Intestinal Polyposis	disease	C04;C06;C16	Disease or Syndrome	17942926	CTD_human	Digestive System Diseases	Intestinal Polyposis
207	AKT1	C3163622	Papillary Meningioma	disease	C04;C10	Neoplastic Process	23334667	CTD_human	Neoplasms	Meningioma
207	AKT1	C1334261	Intraorbital Meningioma	disease	C04;C10	Neoplastic Process	23334667	CTD_human	Neoplasms	Meningioma
207	AKT1	C0525045	Mood Disorders	group	F03	Mental or Behavioral Dysfunction	16583435,14745448	PSYGENET	Psychiatric/Brain disorders	Mood Disorders
207	AKT1	C1334271	Intraventricular Meningioma	disease	C04;C10	Neoplastic Process	23334667	CTD_human	Neoplasms	Meningioma
207	AKT1	C0024121	Lung Neoplasms	group	C04;C08	Neoplastic Process	21911043,22619562,12511591	CTD_human	Neoplasms	Lung Cancer
207	AKT1	C0040136	Thyroid Neoplasm	disease	C04;C19	Neoplastic Process	26619011	CLINVAR	Neoplasms	Thyroid Cancer
207	AKT1	C1140680	Malignant neoplasm of ovary	disease	C04;C13;C19	Neoplastic Process	21266360,16211241	CTD_human	Neoplasms	Ovarian Cancer
207	AKT1	C0011581	Depressive disorder	disease	F03	Mental or Behavioral Dysfunction	21315744,23188793,24022875,23240760,23972212	PSYGENET	Psychiatric/Brain disorders	Mental Depression
207	AKT1	C0007137	Squamous cell carcinoma	disease	C04	Neoplastic Process	21351258	CTD_human	Neoplasms	Carcinoma
207	AKT1	C0334608	Angiomatous Meningioma	disease	C04;C10	Neoplastic Process	23334667	CTD_human	Neoplasms	Meningioma
207	AKT1	C0149925	Small cell carcinoma of lung	disease	C04;C08	Neoplastic Process	25157968,24657128	CLINVAR	Neoplasms	Lung Cancer
207	AKT1	C0751111	Awakening Epilepsy	disease	C10	Disease or Syndrome	20064661	CTD_human	Nervous System Diseases	Epilepsy
207	AKT1	C0025284	Meningeal Neoplasms	group	C04;C10	Neoplastic Process	25157968,23348505	CLINVAR	Neoplasms	Meningioma
207	AKT1	C0858252	Breast adenocarcinoma	disease		Neoplastic Process	17611497,21793738	CLINVAR	Neoplasms	Breast Cancer
207	AKT1	C0349604	Intracranial Meningioma	disease	C04;C10	Neoplastic Process	23334667	CTD_human	Neoplasms	Meningioma
207	AKT1	C0036529	Myocardial Diseases, Secondary	group	C14	Disease or Syndrome	24448315	CTD_human	Cardiovascular Diseases	Myocardial Diseases
207	AKT1	C0428791	Aortic valve calcification	disease	C14;C18	Disease or Syndrome	23308213	CTD_human	Cardiovascular Diseases	Aortic valve calcification
207	AKT1	C0032580	Adenomatous Polyposis Coli	disease	C04;C06;C16	Neoplastic Process	17942926	CTD_human	Neoplasms	Intestinal Polyposis
207	AKT1	C0751303	Cerebral Convexity Meningioma	disease	C04;C10	Neoplastic Process	23334667	CTD_human	Neoplasms	Meningioma
207	AKT1	C0151779	Cutaneous Melanoma	disease	C04;C17	Neoplastic Process	26619011	CLINVAR	Neoplasms	Ctaneous Melanoma
207	AKT1	C0476089	Endometrial Carcinoma	disease	C04;C13	Neoplastic Process	27135401	GWASCAT	Neoplasms	Endometrial Cancer
207	AKT1	C0033141	Cardiomyopathies, Primary	group	C14	Disease or Syndrome	24448315	CTD_human	Cardiovascular Diseases	Cardiomyopathy
207	AKT1	C0334610	Hemangiopericytic Meningioma	disease	C04;C10	Neoplastic Process	23334667	CTD_human	Neoplasms	Meningioma
207	AKT1	C0028754	Obesity	disease	C18;C23	Disease or Syndrome	23954404	CTD_human	Nutritional and Metabolic Diseases	Obesity
207	AKT1	C0678222	Breast Carcinoma	disease	C04;C17	Neoplastic Process	20228224	CTD_human	Neoplasms	Breast Cancer
207	AKT1	C1335107	Olfactory Groove Meningioma	disease	C04;C10	Neoplastic Process	23334667	CTD_human	Neoplasms	Meningioma
207	AKT1	C0334607	Psammomatous Meningioma	disease	C04;C10	Neoplastic Process	23334667	CTD_human	Neoplasms	Meningioma
207	AKT1	C0086237	Epilepsy, Cryptogenic	disease	C10	Disease or Syndrome	20064661	CTD_human	Nervous System Diseases	Epilepsy
207	AKT1	C1257931	Mammary Neoplasms, Human	group	C04;C17	Neoplastic Process	20228224	CTD_human	Neoplasms	Breast Cancer
207	AKT1	C0007112	Adenocarcinoma of prostate	disease		Neoplastic Process	26619011	CLINVAR	Neoplasms	Adenocarcinoma of Prostate
207	AKT1	C2713442	Polyposis, Adenomatous Intestinal	disease	C04;C06;C16	Disease or Syndrome	17942926	CTD_human	Neoplasms	Intestinal Polyposis
207	AKT1	C0023487	Acute Promyelocytic Leukemia	disease	C04	Neoplastic Process	12556562	CTD_human	Neoplasms	Leukemia
207	AKT1	C0334609	Hemangioblastic Meningioma	disease	C04;C10	Neoplastic Process	23334667	CTD_human	Neoplasms	Meningioma
207	AKT1	C0334606	Fibrous Meningioma	disease	C04;C10	Neoplastic Process	23334667	CTD_human	Neoplasms	Meningioma
207	AKT1	C0334605	Meningothelial meningioma	disease	C04;C10	Neoplastic Process	23334667	CTD_human	Neoplasms	Meningioma
207	AKT1	C1168401	Squamous cell carcinoma of the head and neck	disease	C04	Neoplastic Process	23873848,26619011	CTD_human#CLINVAR	Neoplasms	Head Neoplasms
207	AKT1	C1565951	Sphenoid Wing Meningioma	disease	C04;C10	Neoplastic Process	23334667	CTD_human	Neoplasms	Meningioma
207	AKT1	C0431121	Clear Cell Meningioma	disease	C04;C10	Neoplastic Process	23334667	CTD_human	Neoplasms	Meningioma
207	AKT1	C0007114	Malignant neoplasm of skin	disease	C04;C17	Neoplastic Process	21351258	CTD_human	Neoplasms	Skin Cancer
207	AKT1	C1565950	Posterior Fossa Meningioma	disease	C04;C10	Neoplastic Process	23334667	CTD_human	Neoplasms	Meningioma
207	AKT1	C0278701	Gastric Adenocarcinoma	disease		Neoplastic Process	26619011	CLINVAR	Neoplasms	Gastric Cancer
207	AKT1	C0457190	Xanthomatous Meningioma	disease	C04;C10	Neoplastic Process	23334667	CTD_human	Neoplasms	Meningioma
207	AKT1	C0205834	Meningiomas, Multiple	disease	C04;C10	Neoplastic Process	23334667	CTD_human	Neoplasms	Meningioma
208	AKT2	C0678222	Breast Carcinoma	disease	C04;C17	Neoplastic Process	19075277	CTD_human	Neoplasms	Breast Cancer
208	AKT2	C0007131	Non-Small Cell Lung Carcinoma	disease	C04;C08	Neoplastic Process	21479466,25157968	CLINVAR	Neoplasms	Lung Cancer
208	AKT2	C0011860	Diabetes Mellitus, Non-Insulin-Dependent	disease	C18;C19	Disease or Syndrome	19164855,15166380	CLINVAR#UNIPROT	Endocrine System Diseases	Diabetes Mellitus
208	AKT2	C0006142	Malignant neoplasm of breast	disease	C04;C17	Neoplastic Process	19075277	CTD_human	Neoplasms	Breast Cancer
208	AKT2	C1720859	Familial Partial Lipodystrophy, Type 1	disease	C17;C18	Disease or Syndrome	19793595	CTD_human	Skin and Connective Tissue Diseases	Lipodystrophy
208	AKT2	C1720860	Familial Partial Lipodystrophy, Type 2	disease	C17;C18	Disease or Syndrome	19793595	CTD_human	Skin and Connective Tissue Diseases	Lipodystrophy
208	AKT2	C0005586	Bipolar Disorder	disease	F03	Mental or Behavioral Dysfunction	20214684	PSYGENET	Psychiatric/Brain disorders	Bipolar Disorder
208	AKT2	C0009404	Colorectal Neoplasms	group	C04;C06	Neoplastic Process	25157968,16094359	CLINVAR	Neoplasms	Colorectal Cancer
208	AKT2	C3278384	HYPOINSULINEMIC HYPOGLYCEMIA WITH HEMIHYPERTROPHY	disease		Disease or Syndrome	21979934	UNIPROT#CLINVAR	Nutritional and Metabolic Diseases	Hypoinsulinemic Hypoglycemia With Hemihypertrophy
208	AKT2	C1257931	Mammary Neoplasms, Human	group	C04;C17	Neoplastic Process	19075277	CTD_human	Neoplasms	Breast Cancer
208	AKT2	C0271694	Familial partial lipodystrophy	disease	C17;C18	Disease or Syndrome	19793595	CTD_human	Skin and Connective Tissue Diseases	Lipodystrophy
208	AKT2	C1720861	Familial Partial Lipodystrophy, Type 3	disease	C17;C18	Disease or Syndrome	19793595	CTD_human	Skin and Connective Tissue Diseases	Lipodystrophy
208	AKT2	C1458155	Mammary Neoplasms	group	C04;C17	Neoplastic Process	19075277	CTD_human	Neoplasms	Breast Cancer
208	AKT2	C2931822	Nasopharyngeal carcinoma	disease	C04;C07;C09	Neoplastic Process	24952746	CTD_human	Neoplasms	Nasopharyngeal Cancer
10000	AKT3	C0348374	Malignant Central Nervous System Neoplasm	disease		Neoplastic Process	28346443	GWASCAT	Neoplasms	Central Nervous System Neoplasms
10000	AKT3	C0020255	Hydrocephalus	disease	C10	Disease or Syndrome	22729223,22500628,22729224,23745724	GENOMICS_ENGLAND	Nervous System Diseases	Hydrocephalus
10000	AKT3	C0431380	Cortical Dysplasia	disease	C10;C16	Congenital Abnormality	22729223	CTD_human	Congenital, Hereditary, and Neonatal Diseases and Abnormalities	Cortical Dysplasia
10000	AKT3	C1865285	Megalencephaly cutis marmorata telangiectatica congenita	disease	C05;C10;C14;C16;C17	Disease or Syndrome	25523067,25416470,23745724,22729224,28086757	CLINVAR	Congenital, Hereditary, and Neonatal Diseases and Abnormalities	Megalencephaly-Capillary Malformation (MCAP) Syndrome
10000	AKT3	C0950123	Genetic Diseases, Inborn	group	C16	Disease or Syndrome	10208883,21800092,25523067,15627943,22228622,21159799,22729224,28190287	CLINVAR	Congenital, Hereditary, and Neonatal Diseases and Abnormalities	Genetic Diseases
10000	AKT3	C4014738	MEGALENCEPHALY-POLYMICROGYRIA-POLYDACTYLY-HYDROCEPHALUS SYNDROME 2	disease		Disease or Syndrome	22729224,22228622,25741868,22500628,22729223,23745724,27854409,22729224,23745724,22500628,22729223	CLINVAR#UNIPROT	Congenital, Hereditary, and Neonatal Diseases and Abnormalities	Megalencephaly-Polymicrogyria-Polydactyly-Hydrocephalus
10000	AKT3	C0266464	Polymicrogyria	disease	C10;C16	Congenital Abnormality	25741868	CLINVAR	Congenital, Hereditary, and Neonatal Diseases and Abnormalities	Polymicrogyria
10000	AKT3	C0036341	Schizophrenia	disease	F03	Mental or Behavioral Dysfunction	23974872,26198764,23974872,28991256	GWASDB#GWASCAT	Psychiatric/Brain disorders	Schizophrenia
10000	AKT3	C3714756	Intellectual Disability	group	C10;C23;F01;F03	Mental or Behavioral Dysfunction	22729224,22500628	GENOMICS_ENGLAND	Psychiatric/Brain disorders	Intellectual Disability
10000	AKT3	C1955869	Malformations of Cortical Development	group	C10;C16	Disease or Syndrome	22729223	CTD_human	Congenital, Hereditary, and Neonatal Diseases and Abnormalities	Malformations of Cortical Development
10000	AKT3	C1863924	Megalanecephaly Polymicrogyria-Polydactyly Hydrocephalus Syndrome	disease	C05;C10;C16	Disease or Syndrome	22729224	CTD_human	Congenital, Hereditary, and Neonatal Diseases and Abnormalities	Megalancephaly Polymicrogyria-Polydactyly Hydrocephalus Syndrome
10000	AKT3	C0017638	Glioma	disease	C04	Neoplastic Process	28346443	GWASCAT	Neoplasms	Glioma
220	ALDH1A3	C3554524	MICROPHTHALMIA, ISOLATED 8	disease		Disease or Syndrome	23312594,24568872,24024553,23591992,23881059,24777706,23646827,23312594	UNIPROT#CLINVAR	Congenital, Hereditary, and Neonatal Diseases and Abnormalities	Microphthalmia
220	ALDH1A3	C3714756	Intellectual Disability	group	C10;C23;F01;F03	Mental or Behavioral Dysfunction	23312594,11826019	GENOMICS_ENGLAND	Psychiatric/Brain disorders	Intellectual Disability
220	ALDH1A3	C0009363	Congenital ocular coloboma (disorder)	disease	C11;C16	Congenital Abnormality	23591992	GENOMICS_ENGLAND	Congenital, Hereditary, and Neonatal Diseases and Abnormalities	Congenital ocular coloboma
220	ALDH1A3	C0024623	Malignant neoplasm of stomach	disease	C04;C06	Neoplastic Process	16367923	CTD_human	Neoplasms	Stomach Cancer
220	ALDH1A3	C0038356	Stomach Neoplasms	group	C04;C06	Neoplastic Process	16367923	CTD_human	Neoplasms	Stomach Cancer
220	ALDH1A3	C1708349	Hereditary Diffuse Gastric Cancer	disease	C04;C06	Neoplastic Process	16367923	CTD_human	Neoplasms	Gastric Cancer
224	ALDH3A2	C0037231	Sjogren-Larsson Syndrome	disease	C16;C17;C18	Disease or Syndrome	25047030,19124283,21872273,16546179,17902024,10854114,9467812,15931689,9254849,10577908,8528251,9204959,16536828,9829906,19965611,9250352,25741868,11408337,10384396,23450279,21968182,15241804,10792573,9254849,8528251,10577908,9829906,10792573,16837225,256	CLINVAR#UNIPROT#CTD_human	Nutritional and Metabolic Diseases	Sjogren-Larsson Syndrome
246	ALOX15	C0014859	Esophageal Neoplasms	group	C04;C06	Neoplastic Process	11406566	CTD_human	Neoplasms	Esophagus Neoplasm
246	ALOX15	C0020538	Hypertensive disease	group	C14	Disease or Syndrome	22467300	CTD_human	Cardiovascular Diseases	Hypertensive disease
246	ALOX15	C0546837	Malignant neoplasm of esophagus	disease	C04;C06	Neoplastic Process	11406566	CTD_human	Neoplasms	Esophagus Neoplasm
246	ALOX15	C0004153	Atherosclerosis	disease	C14	Disease or Syndrome	16303615	CTD_human	Cardiovascular Diseases	Atherosclerosis
268	AMH	C3897939	PERSISTENT MULLERIAN DUCT SYNDROME, TYPE I	disease		Congenital Abnormality	11760020,2562843,1483695,2023927	CLINVAR	Reproductive disorders	Persistent Mullerian Duct Syndrome
268	AMH	C1720887	Female Urogenital Diseases	group	C13	Disease or Syndrome	16002989	CTD_human	Reproductive disorders	Female Urogenital Diseases
269	AMHR2	C1720887	Female Urogenital Diseases	group	C13	Disease or Syndrome	16002989	CTD_human	Reproductive disorders	Female Urogenital Diseases
269	AMHR2	C3897940	PERSISTENT MULLERIAN DUCT SYNDROME, TYPE II	disease		Congenital Abnormality	19457927,11549681	CLINVAR	Reproductive disorders	Persistent Mullerian Duct Syndrome
51129	ANGPTL4	C1458155	Mammary Neoplasms	group	C04;C17	Neoplastic Process	21489049	CTD_human	Neoplasms	Breast Cancer
51129	ANGPTL4	C1956346	Coronary Artery Disease	disease	C14	Disease or Syndrome	28714975,29212778,27135400	GWASCAT#CTD_human	Cardiovascular Diseases	Arteriosclerosis
51129	ANGPTL4	C0010054	Coronary Arteriosclerosis	disease	C14	Disease or Syndrome	27135400	CTD_human	Cardiovascular Diseases	Arteriosclerosis
51129	ANGPTL4	C0349782	Ischemic cardiomyopathy	disease		Disease or Syndrome	28714975	GWASCAT	Cardiovascular Diseases	Ischemic Cardiomyopathy
51129	ANGPTL4	C0205697	Carcinoma, Spindle-Cell	disease	C04	Neoplastic Process	21489049	CTD_human	Neoplasms	Carcinoma
51129	ANGPTL4	C0024232	Lymphatic Metastasis	disease	C04;C23	Neoplastic Process	17130448	CTD_human	Neoplasms	Cancer Metastasis
51129	ANGPTL4	C0028754	Obesity	disease	C18;C23	Disease or Syndrome	28842503	CTD_human	Nutritional and Metabolic Diseases	Obesity
51129	ANGPTL4	C2711227	Steatohepatitis	disease	C06	Disease or Syndrome	28842503	CTD_human	Digestive System Diseases	Fatty Liver
51129	ANGPTL4	C1257931	Mammary Neoplasms, Human	group	C04;C17	Neoplastic Process	21489049	CTD_human	Neoplasms	Breast Cancer
51129	ANGPTL4	C0027051	Myocardial Infarction	disease	C14	Disease or Syndrome	28714975	GWASCAT	Cardiovascular Diseases	Myocardial Infarction
51129	ANGPTL4	C0015695	Fatty Liver	disease	C06	Disease or Syndrome	28842503	CTD_human	Digestive System Diseases	Fatty Liver
51129	ANGPTL4	C0006142	Malignant neoplasm of breast	disease	C04;C17	Neoplastic Process	21489049	CTD_human	Neoplasms	Breast Cancer
51129	ANGPTL4	C0242339	Dyslipidemias	group	C18	Disease or Syndrome	17322881	CTD_human	Nutritional and Metabolic Diseases	Dyslipidemias
51129	ANGPTL4	C0678222	Breast Carcinoma	disease	C04;C17	Neoplastic Process	21489049	CTD_human	Neoplasms	Breast Cancer
51129	ANGPTL4	C0205696	Anaplastic carcinoma	disease	C04	Neoplastic Process	21489049	CTD_human	Neoplasms	Anaplastic Carcinoma
302	ANXA2	C4277682	Chemical and Drug Induced Liver Injury	disease	C06;C25	Disease or Syndrome	25226513	CTD_human	Digestive System Diseases	Liver Diseases
302	ANXA2	C0751406	Post-Traumatic Osteoporosis	disease	C05;C18	Disease or Syndrome	18924182	CTD_human	Musculoskeletal Diseases	Osteoporosis
302	ANXA2	C0029456	Osteoporosis	disease	C05;C18	Disease or Syndrome	18924182	CTD_human	Musculoskeletal Diseases	Osteoporosis
302	ANXA2	C0242379	Malignant neoplasm of lung	disease	C04;C08	Neoplastic Process	20682992	CTD_human	Neoplasms	Lung Cancer
302	ANXA2	C0345904	Malignant neoplasm of liver	disease	C04;C06	Neoplastic Process	19233941	CTD_human	Neoplasms	Liver Cancer
302	ANXA2	C0007137	Squamous cell carcinoma	disease	C04	Neoplastic Process	15274141	CTD_human	Neoplasms	Carcinoma
302	ANXA2	C0860207	Drug-Induced Liver Disease	disease	C06;C25	Disease or Syndrome	25226513	CTD_human	Digestive System Diseases	Liver Diseases
302	ANXA2	C0345967	Malignant mesothelioma	disease	C04;C08	Neoplastic Process	20682992	CTD_human	Neoplasms	Lung Cancer
302	ANXA2	C0153381	Malignant neoplasm of mouth	disease	C04;C07	Neoplastic Process	15274141	CTD_human	Neoplasms	Mouth Neoplasms
302	ANXA2	C0023903	Liver neoplasms	group	C04;C06	Neoplastic Process	19233941	CTD_human	Neoplasms	Liver Cancer
302	ANXA2	C1879321	Acute Myeloid Leukemia (AML-M2)	disease	C04	Neoplastic Process	17330099	CTD_human	Neoplasms	Leukemia
302	ANXA2	C0001787	Osteoporosis, Age-Related	disease	C05;C18	Disease or Syndrome	18924182	CTD_human	Musculoskeletal Diseases	Osteoporosis
302	ANXA2	C0029459	Osteoporosis, Senile	disease	C05;C18	Disease or Syndrome	18924182	CTD_human	Musculoskeletal Diseases	Osteoporosis
302	ANXA2	C3658290	Drug-Induced Acute Liver Injury	disease	C06;C25	Disease or Syndrome	25226513	CTD_human	Digestive System Diseases	Liver Diseases
302	ANXA2	C0023467	Leukemia, Myelocytic, Acute	disease	C04	Neoplastic Process	17330099	CTD_human	Neoplasms	Leukemia
302	ANXA2	C4279912	Chemically-Induced Liver Toxicity	disease	C06;C25	Disease or Syndrome	25226513	CTD_human	Digestive System Diseases	Liver Diseases
302	ANXA2	C1262760	Hepatitis, Drug-Induced	disease	C06;C25	Disease or Syndrome	25226513	CTD_human	Digestive System Diseases	Hepatitis
302	ANXA2	C0024121	Lung Neoplasms	group	C04;C08	Neoplastic Process	20682992	CTD_human	Neoplasms	Lung Cancer
302	ANXA2	C0026998	Acute Myeloid Leukemia, M1	disease	C04	Neoplastic Process	17330099	CTD_human	Neoplasms	Myeloid Leukemia
302	ANXA2	C0026640	Mouth Neoplasms	group	C04;C07	Neoplastic Process	15274141	CTD_human	Neoplasms	Mouth Neoplasms
308	ANXA5	C0024117	Chronic Obstructive Airway Disease	disease	C08	Disease or Syndrome	21685187	GWASDB#GWASCAT	Respiratory Tract Diseases	Chronic Obstructive Pulmonary Disease
308	ANXA5	C0019202	Hepatolenticular Degeneration	disease	C06;C10;C16;C18	Disease or Syndrome	21751376	CTD_human	Congenital, Hereditary, and Neonatal Diseases and Abnormalities	Wilson Disease
308	ANXA5	C0024623	Malignant neoplasm of stomach	disease	C04;C06	Neoplastic Process	16367923	CTD_human	Neoplasms	Stomach Cancer
308	ANXA5	C0023467	Leukemia, Myelocytic, Acute	disease	C04	Neoplastic Process	17330099	CTD_human	Neoplasms	Leukemia
308	ANXA5	C0152013	Adenocarcinoma of lung (disorder)	disease	C04;C08	Neoplastic Process	19381893	CTD_human	Neoplasms	Lung Cancer
308	ANXA5	C1708349	Hereditary Diffuse Gastric Cancer	disease	C04;C06	Neoplastic Process	16367923	CTD_human	Neoplasms	Gastric Cancer
308	ANXA5	C0026640	Mouth Neoplasms	group	C04;C07	Neoplastic Process	15274141	CTD_human	Neoplasms	Mouth Neoplasms
308	ANXA5	C0038356	Stomach Neoplasms	group	C04;C06	Neoplastic Process	16367923	CTD_human	Neoplasms	Stomach Cancer
308	ANXA5	C0153381	Malignant neoplasm of mouth	disease	C04;C07	Neoplastic Process	15274141	CTD_human	Neoplasms	Mouth Neoplasms
308	ANXA5	C0026998	Acute Myeloid Leukemia, M1	disease	C04	Neoplastic Process	17330099	CTD_human	Neoplasms	Myeloid Leukemia
308	ANXA5	C1527352	Hepatic Form of Wilson Disease	disease	C06;C10;C16;C18	Disease or Syndrome	21751376	CTD_human	Congenital, Hereditary, and Neonatal Diseases and Abnormalities	Wilson Disease
308	ANXA5	C1879321	Acute Myeloid Leukemia (AML-M2)	disease	C04	Neoplastic Process	17330099	CTD_human	Neoplasms	Leukemia
308	ANXA5	C0007137	Squamous cell carcinoma	disease	C04	Neoplastic Process	15274141	CTD_human	Neoplasms	Carcinoma
324	APC	C0027672	Neoplastic Syndromes, Hereditary	group	C04;C16	Neoplastic Process	9341879,10094547,22809634,11960572,8187091,23460355,27000756,19336753,17230660,12357334,25208568,23244118,28533537,25980754,23185543,1316610,20223039,12007223,19444466,9950360,21078199,11247896,25832318,17411426,24599579,26625971,14729851,21858148,2185946	CLINVAR	Neoplasms	Heriditary Neoplastic Syndrome
324	APC	C0205651	Adenoma, Trabecular	disease	C04	Neoplastic Process	9111214,10383901,19092804,12034317	CTD_human	Neoplasms	Adenoma
324	APC	C2713443	Familial Intestinal Polyposis	disease	C04;C06;C16	Disease or Syndrome	11420398,25200834,8071957,12394442,28414304,18704758,17942926,25280562,11766074,11588890,11040535	CTD_human	Digestive System Diseases	Intestinal Polyposis
324	APC	C2713442	Polyposis, Adenomatous Intestinal	disease	C04;C06;C16	Disease or Syndrome	9824584,8844222,20223039,12408524,25980754,16134147,10768871,23159591,17411426,20649969,17963004,24735542,12034871,8381580,18063416,24033266,1324223,25317407,11748858,11839722,28492532,18433509,22135120,10213492,24664542,9342373,15311282,8956059,21110124,	CLINVAR#CTD_human#UNIPROT	Neoplasms	Intestinal Polyposis
324	APC	C0017097	Gardner Syndrome	disease	C04;C06;C16	Disease or Syndrome	1338764,7661930,1651563,21643010,27217144,7833149,1338904,7833931,8990002,1338691,1651563,9487968,9916927,8162051,11466687,11553046,8281160,9375853,2164769,9890479,7485167,17135589,8929955	UNIPROT#CLINVAR	Neoplasms	Gardner Syndrome
324	APC	C0009404	Colorectal Neoplasms	group	C04;C06	Neoplastic Process	12907644,21531761,21967605,21291235,18716850,17116713,19309276,24518971,8187091,24651453,1338904,10737795,1528264,21901162,24861525,22810696,22848674,12374230,25157968,2281069,17704924,18992635,23204322,23700467	CTD_human#CLINVAR	Neoplasms	Colorectal Cancer
324	APC	C0024121	Lung Neoplasms	group	C04;C08	Neoplastic Process	18337602	CTD_human	Neoplasms	Lung Cancer
324	APC	C0009375	Colonic Neoplasms	group	C04;C06	Neoplastic Process	7846077,10383901,25200834,26335331,12034317,17192441,8608549	CTD_human	Neoplasms	Colonic Neoplasms
324	APC	C0009402	Colorectal Carcinoma	disease	C04;C06	Neoplastic Process	21967605,17116713,21291235,21531761,19309276,18716850,12907644,9419979	CTD_human#UNIPROT	Neoplasms	Colorectal Cancer
324	APC	C1527249	Colorectal Cancer	disease	C04;C06	Neoplastic Process	17116713,21967605,18716850,21291235,12907644,19309276,21531761	CTD_human	Neoplasms	Colorectal Cancer
324	APC	C0033578	Prostatic Neoplasms	group	C04;C12	Neoplastic Process	29610475,17363566	CTD_human	Neoplasms	Prostate cancer
324	APC	C0021390	Inflammatory Bowel Diseases	group	C06	Disease or Syndrome	18716850	CTD_human	Digestive System Diseases	Inflammatory Bowel Diseases
324	APC	C0007102	Malignant tumor of colon	disease	C04;C06	Neoplastic Process	8608549,10383901,12034317,7846077,25200834,26335331,17192441	CTD_human	Neoplasms	Colonic Neoplasms
324	APC	C0917816	Mental deficiency	disease	C10;C23;F01;F03	Mental or Behavioral Dysfunction	8071957	CTD_human	Psychiatric/Brain disorders	Intellectual Disability
324	APC	C0032580	Adenomatous Polyposis Coli	disease	C04;C06;C16	Neoplastic Process	28414304,11420398,25280562,11040535,25200834,18704758,11766074,12394442,17942926,11588890,8071957,8990002,1338691,27217144,1338764,7833931,1338904,7833149,7661930,1651563,21643010	CTD_human#UNIPROT	Neoplasms	Intestinal Polyposis
324	APC	C2674616	FAMILIAL ADENOMATOUS POLYPOSIS, ATTENUATED (disorder)	disease	C04;C06;C16	Disease or Syndrome	1651563,7833931,1338904,1338691,27217144,1338764,7833149,8990002,7661930,21643010	UNIPROT	Neoplasms	Intestinal Polyposis
324	APC	C1621958	Glioblastoma Multiforme	disease	C04	Neoplastic Process	7661930	CTD_human	Neoplasms	Glioblastoma Multiforme
324	APC	C0345904	Malignant neoplasm of liver	disease	C04;C06	Neoplastic Process	27064257	CTD_human	Neoplasms	Liver Cancer
324	APC	C0023903	Liver neoplasms	group	C04;C06	Neoplastic Process	27064257	CTD_human	Neoplasms	Liver Cancer
324	APC	C0346627	Intestinal Cancer	group	C04;C06	Neoplastic Process	27840820,14706516,26335331,19092804,9111214,16962818	CTD_human	Neoplasms	Intestinal Cancer
324	APC	C0021841	Intestinal Neoplasms	group	C04;C06	Neoplastic Process	16962818,26335331,14706516,19092804,9111214,27840820	CTD_human	Neoplasms	Intestinal Cancer
324	APC	C0205641	Adenocarcinoma, Basal Cell	disease	C04	Neoplastic Process	9111214,15639718	CTD_human	Neoplasms	Adenocarcinoma
324	APC	C0236048	Polyposis, Gastric	disease	C04;C06	Disease or Syndrome	25741868	CLINVAR	Neoplasms	Gastric Polyposis
324	APC	C0376358	Malignant neoplasm of prostate	disease	C04;C12	Neoplastic Process	17363566,29610475	CTD_human	Neoplasms	Prostate cancer
324	APC	C0023518	Leukocytosis	disease	C15;C23	Disease or Syndrome	27725143	CTD_human	Blood Disorders	Leukocytosis
324	APC	C0034885	Rectal Neoplasms	group	C04;C06	Neoplastic Process	11766074,8071957	CTD_human	Neoplasms	Rectal Neoplasms
324	APC	C1851124	Desmoid disease, hereditary	disease	C04;C06;C16	Disease or Syndrome	1544113,8968744	CLINVAR	Neoplasms	Desmoid Disease
324	APC	C0004991	Benign neoplasm of colon	disease		Neoplastic Process	8616874,8162051,8385345,7753829,8521819,8090754	CLINGEN	Neoplasms	Colonic Neoplasms
324	APC	C0206677	Adenomatous Polyps	disease	C04	Neoplastic Process	12810952	CTD_human	Neoplasms	Intestinal Polyposis
324	APC	C0205647	Follicular adenoma	disease	C04	Neoplastic Process	10383901,9111214,19092804,12034317	CTD_human	Neoplasms	Adenoma
324	APC	C0205648	Adenoma, Microcystic	disease	C04	Neoplastic Process	9111214,10383901,12034317,19092804	CTD_human	Neoplasms	Adenoma
324	APC	C0001430	Adenoma	group	C04	Neoplastic Process	19092804,12034317,9111214,10383901	CTD_human	Neoplasms	Adenoma
324	APC	C1275668	Melanotic medulloblastoma	disease	C04	Neoplastic Process	7661930	CTD_human	Neoplasms	Medulloblastoma
324	APC	C0206624	Hepatoblastoma	disease	C04	Neoplastic Process	8764128	CLINVAR	Neoplasms	Hepatoblastoma
324	APC	C0004352	Autistic Disorder	group	F03	Mental or Behavioral Dysfunction	17221838,8071957	CTD_human	Psychiatric/Brain disorders	Autistic Disorder
324	APC	C2239176	Liver carcinoma	disease	C04;C06	Neoplastic Process	11466687	CLINVAR	Neoplasms	Liver Cancer
324	APC	C0205646	Adenoma, Basal Cell	disease	C04	Neoplastic Process	9111214,10383901,19092804,12034317	CTD_human	Neoplasms	Adenoma
324	APC	C1334970	Medulloblastoma with extensive nodularity	disease		Neoplastic Process	10666372	UNIPROT	Neoplasms	Medulloblastoma
324	APC	C0205642	Adenocarcinoma, Oxyphilic	disease	C04	Neoplastic Process	9111214,15639718	CTD_human	Neoplasms	Adenocarcinoma
324	APC	C0020796	Profound Mental Retardation	disease	C10;C23;F01;F03	Mental or Behavioral Dysfunction	8071957	CTD_human	Psychiatric/Brain disorders	Intellectual Disability
324	APC	C0205650	Papillary adenoma	disease	C04	Neoplastic Process	19092804,12034317,9111214,10383901	CTD_human	Neoplasms	Adenoma
324	APC	C0152013	Adenocarcinoma of lung (disorder)	disease	C04;C08	Neoplastic Process	18948947,25157968	CLINVAR	Neoplasms	Lung Cancer
324	APC	C0699790	Colon Carcinoma	disease		Neoplastic Process	1651563	CLINVAR	Neoplasms	Colonic Neoplasms
324	APC	C0020473	Hyperlipidemia	disease	C18	Disease or Syndrome	17546600	CTD_human	Nutritional and Metabolic Diseases	Hyperlipidemia
324	APC	C0151857	Pleocytosis	disease	C15;C23	Disease or Syndrome	27725143	CTD_human	Blood Disorders	Pleocytosis
324	APC	C0007131	Non-Small Cell Lung Carcinoma	disease	C04;C08	Neoplastic Process	18337602	CTD_human	Neoplasms	Lung Cancer
324	APC	C0007113	Rectal Carcinoma	disease	C04;C06	Neoplastic Process	8071957,11766074	CTD_human	Neoplasms	Rectal Neoplasms
324	APC	C0009405	Hereditary Nonpolyposis Colorectal Neoplasms	group	C04;C06;C16;C18	Neoplastic Process	7661930	CTD_human	Neoplasms	Colorectal Cancer
324	APC	C0025500	Mesothelioma	disease	C04	Neoplastic Process	17659810	CTD_human	Neoplasms	Mesothelioma
324	APC	C0001418	Adenocarcinoma	group	C04	Neoplastic Process	9111214,15639718	CTD_human	Neoplasms	Adenocarcinoma
324	APC	C0205649	Adenoma, Monomorphic	disease	C04	Neoplastic Process	10383901,9111214,19092804,12034317	CTD_human	Neoplasms	Adenoma
324	APC	C0205645	Adenocarcinoma, Tubular	disease	C04	Neoplastic Process	15639718,9111214	CTD_human	Neoplasms	Adenocarcinoma
324	APC	C0334588	Giant Cell Glioblastoma	disease	C04	Neoplastic Process	7661930	CTD_human	Neoplasms	Glioblastoma
324	APC	C0278876	Adult Medulloblastoma	disease	C04	Neoplastic Process	7661930	CTD_human	Neoplasms	Medulloblastoma
324	APC	C0035222	Respiratory Distress Syndrome, Adult	disease	C08	Disease or Syndrome	25070658	CTD_human	Respiratory Tract Diseases	Respiratory Distress Syndrome
324	APC	C0017185	Gastrointestinal Neoplasms	group	C04;C06	Neoplastic Process	21297660	CTD_human	Neoplasms	Gastrointestinal Cancer
324	APC	C0205644	Carcinoma, Granular Cell	disease	C04	Neoplastic Process	9111214,15639718	CTD_human	Neoplasms	Carcinoma
324	APC	C2673218	BRAIN TUMOR-POLYPOSIS SYNDROME 2 (disorder)	disease	C04;C06;C16	Disease or Syndrome	1338691,1338764,7833931,7661930,1338904,7833149,27217144,1651563,8990002,21643010,1324223	UNIPROT#CLINVAR	Neoplasms	Brain Tumor Polyposis
324	APC	C0278510	Childhood Medulloblastoma	disease	C04	Neoplastic Process	7661930	CTD_human	Neoplasms	Medulloblastoma
324	APC	C0578477	Duodenal polyposis	disease		Neoplastic Process	25741868	CLINVAR	Neoplasms	Intestinal Polyposis
324	APC	C0015393	Eye Abnormalities	group	C11;C16	Congenital Abnormality	16938888	CTD_human	Congenital, Hereditary, and Neonatal Diseases and Abnormalities	Eye Abnormalities
324	APC	C0205643	Carcinoma, Cribriform	disease	C04	Neoplastic Process	9111214,15639718	CTD_human	Neoplasms	Cribriform Carcinoma
324	APC	C0205833	Medullomyoblastoma	disease	C04	Neoplastic Process	7661930	CTD_human	Neoplasms	Medulloblastoma
324	APC	C0242379	Malignant neoplasm of lung	disease	C04;C08	Neoplastic Process	18337602	CTD_human	Neoplasms	Lung Cancer
324	APC	C0038356	Stomach Neoplasms	group	C04;C06	Neoplastic Process	1317264	CLINVAR	Neoplasms	Stomach Cancer
324	APC	C4023010	Hyperplastic colonic polyposis	disease		Neoplastic Process	25741868	CLINVAR	Neoplasms	Intestinal Polyposis
324	APC	C0079218	Fibromatosis, Aggressive	disease	C04	Neoplastic Process	11816139	CTD_human	Neoplasms	Fibromatosis
324	APC	C0685938	Malignant neoplasm of gastrointestinal tract	disease	C04;C06	Neoplastic Process	21297660	CTD_human	Neoplasms	Gastrointestinal Cancer
324	APC	C0036341	Schizophrenia	disease	F03	Mental or Behavioral Dysfunction	15768050	PSYGENET	Psychiatric/Brain disorders	Schizophrenia
324	APC	C0265325	Turcot syndrome (disorder)	disease	C04;C06;C10;C16	Disease or Syndrome	7661930	CTD_human	Neoplasms	Turcot syndrome
324	APC	C0002886	Anemia, Macrocytic	disease	C15	Disease or Syndrome	27725143	CTD_human	Blood Disorders	Anemia
324	APC	C0206646	Fibromatosis, Abdominal	disease	C04	Neoplastic Process	10686957	CTD_human	Neoplasms	Fibromatosis
324	APC	C0025149	Medulloblastoma	disease	C04	Neoplastic Process	7661930,10666372	CTD_human#UNIPROT	Neoplasms	Medulloblastoma
324	APC	C1333990	Hereditary Nonpolyposis Colorectal Cancer	disease	C04;C06;C16;C18	Neoplastic Process	7661930	CTD_human	Neoplasms	Colorectal Cancer
324	APC	C3714756	Intellectual Disability	group	C10;C23;F01;F03	Mental or Behavioral Dysfunction	8071957	CTD_human	Psychiatric/Brain disorders	Intellectual Disability
324	APC	C0346629	Malignant neoplasm of large intestine	disease		Neoplastic Process	29438965	CLINVAR	Neoplasms	Intestinal Cancer
324	APC	C0017636	Glioblastoma	disease	C04	Neoplastic Process	7661930	CTD_human	Neoplasms	Glioblastoma
324	APC	C0751291	Desmoplastic Medulloblastoma	disease	C04	Neoplastic Process	10666372,7661930	UNIPROT#CTD_human	Neoplasms	Medulloblastoma
324	APC	C0025363	Mental Retardation, Psychosocial	disease	C10;C23;F01;F03	Mental or Behavioral Dysfunction	8071957	CTD_human	Psychiatric/Brain disorders	Intellectual Disability
335	APOA1	C0038356	Stomach Neoplasms	group	C04;C06	Neoplastic Process	15378696,19424620	CTD_human	Neoplasms	Stomach Cancer
335	APOA1	C2362324	Pediatric Obesity	disease	C18;C23	Disease or Syndrome	25137265	CTD_human	Nutritional and Metabolic Diseases	Obesity
335	APOA1	C0205641	Adenocarcinoma, Basal Cell	disease	C04	Neoplastic Process	15378696	CTD_human	Neoplasms	Adenocarcinoma
335	APOA1	C0024623	Malignant neoplasm of stomach	disease	C04;C06	Neoplastic Process	19424620,15378696	CTD_human	Neoplasms	Stomach Cancer
335	APOA1	C0268389	Amyloidosis, familial visceral	disease	C16;C18	Disease or Syndrome	1502149,12050338,8675681,10487826,4304452,10198255,3142462,2123470,8208902,1502149	CLINVAR#UNIPROT	Nutritional and Metabolic Diseases	Amyloidosis
335	APOA1	C0242379	Malignant neoplasm of lung	disease	C04;C08	Neoplastic Process	19180532	CTD_human	Neoplasms	Lung Cancer
335	APOA1	C1956346	Coronary Artery Disease	disease	C14	Disease or Syndrome	27135400	CTD_human	Cardiovascular Diseases	Arteriosclerosis
335	APOA1	C1704378	Heymann Nephritis	disease	C12;C13;C20	Disease or Syndrome	7900854	CTD_human	Immune System Diseases	Glomerulonephritis
335	APOA1	C0205645	Adenocarcinoma, Tubular	disease	C04	Neoplastic Process	15378696	CTD_human	Neoplasms	Adenocarcinoma
335	APOA1	C0039292	Tangier Disease	disease	C10;C16;C18	Disease or Syndrome	8282791	CLINVAR	Endocrine System Diseases	Tangier Disease
335	APOA1	C0205644	Carcinoma, Granular Cell	disease	C04	Neoplastic Process	15378696	CTD_human	Neoplasms	Carcinoma
335	APOA1	C1262760	Hepatitis, Drug-Induced	disease	C06;C25	Disease or Syndrome	16099942	CTD_human	Digestive System Diseases	Hepatitis
335	APOA1	C0086445	Idiopathic Membranous Glomerulonephritis	disease	C12;C13;C20	Disease or Syndrome	7900854	CTD_human	Immune System Diseases	Glomerulonephritis
335	APOA1	C0342608	Amyloid Polyneuropathy, British Type (disorder)	disease	C10;C16;C18	Disease or Syndrome	4304452,2123470,3142462	CLINVAR	Nervous System Diseases	Amyloid Polyneuropathy
335	APOA1	C1708349	Hereditary Diffuse Gastric Cancer	disease	C04;C06	Neoplastic Process	19424620,15378696	CTD_human	Neoplasms	Gastric Cancer
335	APOA1	C0345967	Malignant mesothelioma	disease	C04;C08	Neoplastic Process	23056237	CTD_human	Neoplasms	Lung Cancer
335	APOA1	C0001418	Adenocarcinoma	group	C04	Neoplastic Process	15378696	CTD_human	Neoplasms	Adenocarcinoma
335	APOA1	C4279912	Chemically-Induced Liver Toxicity	disease	C06;C25	Disease or Syndrome	16099942	CTD_human	Digestive System Diseases	Liver Diseases
335	APOA1	C0024121	Lung Neoplasms	group	C04;C08	Neoplastic Process	19180532	CTD_human	Neoplasms	Lung Cancer
335	APOA1	C4317171	Adolescent Obesity	disease	C18;C23	Disease or Syndrome	25137265	CTD_human	Nutritional and Metabolic Diseases	Obesity
335	APOA1	C2239176	Liver carcinoma	disease	C04;C06	Neoplastic Process	21472284	CTD_human	Neoplasms	Liver Cancer
335	APOA1	C4505456	HIV Coinfection	disease	C02;C20	Disease or Syndrome	12646808	CTD_human	Immune System Diseases	HIV Coinfection
335	APOA1	C0860207	Drug-Induced Liver Disease	disease	C06;C25	Disease or Syndrome	16099942	CTD_human	Digestive System Diseases	Liver Diseases
335	APOA1	C0205642	Adenocarcinoma, Oxyphilic	disease	C04	Neoplastic Process	15378696	CTD_human	Neoplasms	Adenocarcinoma
335	APOA1	C0004943	Behcet Syndrome	disease	C07;C11;C14;C16;C17	Disease or Syndrome	12074830	CTD_human	Immune System Diseases	Behcet Syndrome
335	APOA1	C0020538	Hypertensive disease	group	C14	Disease or Syndrome	18224302	CTD_human	Cardiovascular Diseases	Hypertensive disease
335	APOA1	C0152013	Adenocarcinoma of lung (disorder)	disease	C04;C08	Neoplastic Process	19381893	CTD_human	Neoplasms	Lung Cancer
335	APOA1	C0751956	Acute Cerebrovascular Accidents	disease	C10;C14	Disease or Syndrome	19433014	CTD_human	Nervous System Diseases	Stroke
335	APOA1	C1848533	Ataxia with vitamin E deficiency	disease	C10;C18;C23	Disease or Syndrome	18458655	CTD_human	Nutritional and Metabolic Diseases	Ataxia with vitamin E deficiency
335	APOA1	C3658290	Drug-Induced Acute Liver Injury	disease	C06;C25	Disease or Syndrome	16099942	CTD_human	Digestive System Diseases	Liver Diseases
335	APOA1	C0019693	HIV Infections	group	C02;C20	Disease or Syndrome	12646808	CTD_human	Immune System Diseases	HIV Infections
335	APOA1	C0154251	Lipid Metabolism Disorders	group	C18	Disease or Syndrome	6816881	CTD_human	Nutritional and Metabolic Diseases	Lipid Metabolism Disorders
335	APOA1	C0017665	Membranous glomerulonephritis	disease	C12;C13;C20	Disease or Syndrome	7900854	CTD_human	Immune System Diseases	Glomerulonephritis
335	APOA1	C0038454	Cerebrovascular accident	group	C10;C14	Disease or Syndrome	19433014	CTD_human	Nervous System Diseases	Stroke
335	APOA1	C0010054	Coronary Arteriosclerosis	disease	C14	Disease or Syndrome	27135400	CTD_human	Cardiovascular Diseases	Arteriosclerosis
335	APOA1	C0205643	Carcinoma, Cribriform	disease	C04	Neoplastic Process	15378696	CTD_human	Neoplasms	Cribriform Carcinoma
335	APOA1	C0853897	Diabetic Cardiomyopathies	disease	C14;C19	Disease or Syndrome	18332268	CTD_human	Cardiovascular Diseases	Diabetic Cardiomyopathies
335	APOA1	C4277682	Chemical and Drug Induced Liver Injury	disease	C06;C25	Disease or Syndrome	16099942	CTD_human	Digestive System Diseases	Liver Diseases
337	APOA4	C0745103	Hyperlipoproteinemia Type IIa	disease	C16;C18	Disease or Syndrome	16030523	CTD_human	Nutritional and Metabolic Diseases	Hyperlipoproteinemia
337	APOA4	C0004153	Atherosclerosis	disease	C14	Disease or Syndrome	15822908	CTD_human	Cardiovascular Diseases	Atherosclerosis
337	APOA4	C0020445	Hypercholesterolemia, Familial	disease	C16;C18	Disease or Syndrome	16030523	CTD_human	Nutritional and Metabolic Diseases	Hypercholesterolemia
337	APOA4	C0036341	Schizophrenia	disease	F03	Mental or Behavioral Dysfunction	25821032	CTD_human	Psychiatric/Brain disorders	Schizophrenia
337	APOA4	C1704417	Hyperlipoproteinemia Type IIb	disease	C16;C18	Disease or Syndrome	16030523	CTD_human	Nutritional and Metabolic Diseases	Hyperlipoproteinemia
338	APOB	C2711227	Steatohepatitis	disease	C06	Disease or Syndrome	17303181,12048068	CTD_human	Digestive System Diseases	Fatty Liver
338	APOB	C1862596	Familial hypobetalipoproteinemia	disease	C18	Disease or Syndrome	3399894,8792774,3473077,21981844,2022744,2312735,2574033,2843815,1562615,2725600,2614276,1454832,1602000,221546,1424233,12551903,27206948,21981844	CLINVAR#UNIPROT	Nutritional and Metabolic Diseases	Hypobetalipoproteinemias
338	APOB	C0010068	Coronary heart disease	disease	C14	Disease or Syndrome	21347282,17658632	GWASDB#CTD_human	Cardiovascular Diseases	Coronary heart disease
338	APOB	C0020597	Hypobetalipoproteinemias	disease	C16;C18	Disease or Syndrome	24033266,25741868,25335495,24751931	CLINVAR	Nutritional and Metabolic Diseases	Hypobetalipoproteinemias
338	APOB	C3888316	Hypercholesterolemia, familial, due to ligand-defective apolipoprotein B	disease		Disease or Syndrome	21382890,9259199,2563166,7883971	UNIPROT	Nutritional and Metabolic Diseases	Hypercholesterolemia
338	APOB	C0524620	Metabolic Syndrome X	disease	C18	Disease or Syndrome	22399527	GWASCAT#GWASDB	Nutritional and Metabolic Diseases	Metabolic Syndrome X
338	APOB	C0242339	Dyslipidemias	group	C18	Disease or Syndrome	18230960	CTD_human	Nutritional and Metabolic Diseases	Dyslipidemias
338	APOB	C0015695	Fatty Liver	disease	C06	Disease or Syndrome	12048068,17303181	CTD_human	Digestive System Diseases	Fatty Liver
338	APOB	C0020445	Hypercholesterolemia, Familial	disease	C16;C18	Disease or Syndrome	25414277,23433573,25741868,10952765	GENOMICS_ENGLAND#CLINVAR#CTD_human	Nutritional and Metabolic Diseases	Hypercholesterolemia
338	APOB	C0020473	Hyperlipidemia	disease	C18	Disease or Syndrome	17658632	CTD_human	Nutritional and Metabolic Diseases	Hyperlipidemia
338	APOB	C1704417	Hyperlipoproteinemia Type IIb	disease	C16;C18	Disease or Syndrome	2563166,21382890,7883971,9259199,10952765	UNIPROT#CTD_human	Nutritional and Metabolic Diseases	Hyperlipoproteinemia
338	APOB	C1848533	Ataxia with vitamin E deficiency	disease	C10;C18;C23	Disease or Syndrome	18458655	CTD_human	Nutritional and Metabolic Diseases	Ataxia with vitamin E deficiency
338	APOB	C0020443	Hypercholesterolemia	disease	C18	Disease or Syndrome	1600334	CTD_human	Nutritional and Metabolic Diseases	Hypercholesterolemia
338	APOB	C0745103	Hyperlipoproteinemia Type IIa	disease	C16;C18	Disease or Syndrome	10952765	CTD_human	Nutritional and Metabolic Diseases	Hyperlipoproteinemia
338	APOB	C1704299	Hypobetalipoproteinemia, Familial, Apolipoprotein B	disease	C18	Disease or Syndrome	2567736,2843815,3473077	CTD_human	Nutritional and Metabolic Diseases	Hypobetalipoproteinemias
338	APOB	C0004943	Behcet Syndrome	disease	C07;C11;C14;C16;C17	Disease or Syndrome	12074830	CTD_human	Immune System Diseases	Behcet Syndrome
341	APOC1	C0018801	Heart failure	disease	C14	Disease or Syndrome	26670611	CTD_human	Cardiovascular Diseases	Heart Failure
341	APOC1	C1959583	Myocardial Failure	disease	C14	Disease or Syndrome	26670611	CTD_human	Cardiovascular Diseases	Myocardial Failure
341	APOC1	C0235527	Heart Failure, Right-Sided	disease	C14	Disease or Syndrome	26670611	CTD_human	Cardiovascular Diseases	Heart Failure
341	APOC1	C0023212	Left-Sided Heart Failure	disease	C14	Disease or Syndrome	26670611	CTD_human	Cardiovascular Diseases	Heart Failure
341	APOC1	C0018802	Congestive heart failure	disease	C14	Disease or Syndrome	26670611	CTD_human	Cardiovascular Diseases	Heart Failure
348	APOE	C1862557	Dysbetalipoproteinemia due to Defect in Apolipoprotein E-d	disease	C18	Disease or Syndrome	22481068,8287539,1674745,2556398	UNIPROT	Nutritional and Metabolic Diseases	Dysbetalipoproteinemia
348	APOE	C1862556	Apolipoprotein E, Deficiency or Defect of	disease	C16;C18	Disease or Syndrome	2556398,8287539,22481068,1674745	UNIPROT	Nutritional and Metabolic Diseases	Apolipoprotein E, Deficiency or Defect of
348	APOE	C1862560	Hyperlipemia with Familial Hypercholesterolemic Xanthomatosis	disease	C18	Disease or Syndrome	1674745,8287539,22481068,2556398	UNIPROT	Nutritional and Metabolic Diseases	Hyperlipemia
348	APOE	C1862558	Familial Hyperbeta- and Prebetalipoproteinemia	disease	C16;C18	Disease or Syndrome	8287539,22481068,2556398,1674745	UNIPROT	Nutritional and Metabolic Diseases	Hyperlipoproteinemia
348	APOE	C0028754	Obesity	disease	C18;C23	Disease or Syndrome	20975297	CTD_human	Nutritional and Metabolic Diseases	Obesity
348	APOE	C0234535	Seizures, Clonic	disease	C10;C23	Disease or Syndrome	23266720	CTD_human	Nervous System Diseases	Seizures
348	APOE	C0020538	Hypertensive disease	group	C14	Disease or Syndrome	20720404,22228705	CTD_human	Cardiovascular Diseases	Hypertensive disease
348	APOE	C0020479	Hyperlipoproteinemia Type III	disease	C16;C18	Disease or Syndrome	3038959,2101409,7175379,3029073,6300187,6313758,2556398,1356443,15096402,3721502,7635945,6795720,1361196,2313204,3243553,3771793,8287539,22481068,2556398,1674745,16143024,9649566,12506591	CLINVAR#UNIPROT#CTD_human	Nutritional and Metabolic Diseases	Hyperlipoproteinemia
348	APOE	C0011265	Presenile dementia	disease	C10;F03	Mental or Behavioral Dysfunction	8346443,24473795,20819998,24162737,19734902	CTD_human	Psychiatric/Brain disorders	Senile Dementia
348	APOE	C0750987	Arterial Diseases, Common Carotid	disease	C10;C14	Disease or Syndrome	18022660	CTD_human	Nervous System Diseases	Moyamoya disease
348	APOE	C0750986	Internal Carotid Artery Diseases	disease	C10;C14	Disease or Syndrome	18022660	CTD_human	Nervous System Diseases	Carotid Artery Diseases
348	APOE	C0684249	Carcinoma of lung	disease		Neoplastic Process	23103227	GWASDB	Neoplasms	Lung Cancer
348	APOE	C0004153	Atherosclerosis	disease	C14	Disease or Syndrome	20093625,28483571,19682479,23148895,21908651,18269830,22022523,11947894,11231916,24330719,17438151,23639522,24096154,22005275,22228805,21512104,19124646,14594625,12871831,21043830,9409251,9649566,16020748,9169506,16303615,11095717,24017971,25020133	CTD_human	Cardiovascular Diseases	Atherosclerosis
348	APOE	C1527352	Hepatic Form of Wilson Disease	disease	C06;C10;C16;C18	Disease or Syndrome	10686180	CTD_human	Congenital, Hereditary, and Neonatal Diseases and Abnormalities	Wilson Disease
348	APOE	C0033860	Psoriasis	disease	C17	Disease or Syndrome	16433808	CTD_human	Skin and Connective Tissue Diseases	Psoriasis
348	APOE	C0011206	Delirium	disease	C10;C23;F01;F03	Mental or Behavioral Dysfunction	24382617,19910874,20471115,21222188,23969090	PSYGENET	Psychiatric/Brain disorders	Delirium
348	APOE	C0948089	Acute Coronary Syndrome	disease	C14	Disease or Syndrome	28753643	GWASCAT	Cardiovascular Diseases	Acute Coronary Syndrome
348	APOE	C0546126	Acute Confusional Senile Dementia	disease	C10;F03	Mental or Behavioral Dysfunction	8346443,20819998,24473795,19734902,24162737	CTD_human	Psychiatric/Brain disorders	Senile Dementia
348	APOE	C0276496	Familial Alzheimer Disease (FAD)	disease	C10;F03	Disease or Syndrome	24162737,19734902,24473795,8346443,20819998	CTD_human	Psychiatric/Brain disorders	Alzheimer Disease
348	APOE	C0020473	Hyperlipidemia	disease	C18	Disease or Syndrome	20937366,20530721,12871831,11947894	CTD_human	Nutritional and Metabolic Diseases	Hyperlipidemia
348	APOE	C0020443	Hypercholesterolemia	disease	C18	Disease or Syndrome	22022523,11397713,22228805,21043830	CTD_human	Nutritional and Metabolic Diseases	Hypercholesterolemia
348	APOE	C0349782	Ischemic cardiomyopathy	disease		Disease or Syndrome	28714975	GWASCAT	Cardiovascular Diseases	Ischemic Cardiomyopathy
348	APOE	C0027051	Myocardial Infarction	disease	C14	Disease or Syndrome	10587578,28714975	CTD_human#GWASCAT	Cardiovascular Diseases	Myocardial Infarction
348	APOE	C4505436	Generalized Absence Seizures	disease	C10;C23	Disease or Syndrome	23266720	CTD_human	Nervous System Diseases	Seizures
348	APOE	C0494463	Alzheimer Disease, Late Onset	disease	C10;F03	Mental or Behavioral Dysfunction	8346443,24162737,24473795,19734902,20819998	CTD_human	Psychiatric/Brain disorders	Alzheimer Disease
348	APOE	C0750901	Alzheimer Disease, Early Onset	disease	C10;F03	Disease or Syndrome	8346443,19734902,24473795,20819998,24162737	CTD_human	Psychiatric/Brain disorders	Alzheimer Disease
348	APOE	C0020445	Hypercholesterolemia, Familial	disease	C16;C18	Disease or Syndrome	22949395,26802169,16030523	GENOMICS_ENGLAND#CTD_human	Nutritional and Metabolic Diseases	Hypercholesterolemia
348	APOE	C0001418	Adenocarcinoma	group	C04	Neoplastic Process	20430468	CTD_human	Neoplasms	Adenocarcinoma
348	APOE	C0022333	Jacksonian Seizure	disease	C10;C23	Disease or Syndrome	23266720	CTD_human	Nervous System Diseases	Jacksonian Seizure
348	APOE	C0205643	Carcinoma, Cribriform	disease	C04	Neoplastic Process	20430468	CTD_human	Neoplasms	Cribriform Carcinoma
348	APOE	C1862561	Broad-Betalipoproteinemia	disease	C18	Disease or Syndrome	22481068,8287539,1674745,2556398	UNIPROT	Nutritional and Metabolic Diseases	Betalipoproteinemia
348	APOE	C0751636	External Carotid Artery Stenosis	disease	C10;C14	Disease or Syndrome	17243563	CTD_human	Nervous System Diseases	Moyamoya disease
348	APOE	C0003850	Arteriosclerosis	disease	C14	Disease or Syndrome	18287887,17118406	CTD_human	Cardiovascular Diseases	Arteriosclerosis
348	APOE	C1863051	ALZHEIMER DISEASE 2	disease	C10;F03	Disease or Syndrome	8346443	UNIPROT	Psychiatric/Brain disorders	Alzheimer Disease
348	APOE	C0205642	Adenocarcinoma, Oxyphilic	disease	C04	Neoplastic Process	20430468	CTD_human	Neoplasms	Adenocarcinoma
348	APOE	C3658290	Drug-Induced Acute Liver Injury	disease	C06;C25	Disease or Syndrome	16099942	CTD_human	Digestive System Diseases	Liver Diseases
348	APOE	C1565489	Renal Insufficiency	disease	C12;C13	Disease or Syndrome	20842518	CTD_human	Renal Disorder	Kidney Insufficiency
348	APOE	C0751123	Atonic Absence Seizures	disease	C10;C23	Disease or Syndrome	23266720	CTD_human	Nervous System Diseases	Seizures
348	APOE	C0007282	Carotid Stenosis	disease	C10;C14	Disease or Syndrome	17243563	CTD_human	Nervous System Diseases	Carotid Artery Diseases
348	APOE	C0745103	Hyperlipoproteinemia Type IIa	disease	C16;C18	Disease or Syndrome	24267230,26802169,22949395,16030523	UNIPROT#CTD_human	Nutritional and Metabolic Diseases	Hyperlipoproteinemia
348	APOE	C0422855	Vertiginous seizure	disease	C10;C23	Disease or Syndrome	23266720	CTD_human	Nervous System Diseases	Seizures
348	APOE	C3495874	Nonepileptic Seizures	disease	C10;C23	Disease or Syndrome	23266720	CTD_human	Nervous System Diseases	Seizures
348	APOE	C4317109	Epileptic Seizures	disease	C10;C23	Disease or Syndrome	23266720	CTD_human	Nervous System Diseases	Seizures
348	APOE	C0007273	Carotid Artery Diseases	group	C10;C14	Disease or Syndrome	18022660	CTD_human	Nervous System Diseases	Carotid Artery Diseases
348	APOE	C1862562	Floating-Betalipoproteinemia	disease	C18	Disease or Syndrome	1674745,8287539,22481068,2556398	UNIPROT	Nutritional and Metabolic Diseases	Betalipoproteinemia
348	APOE	C0751635	Common Carotid Artery Stenosis	disease	C10;C14	Disease or Syndrome	17243563	CTD_human	Nervous System Diseases	Moyamoya disease
348	APOE	C0205645	Adenocarcinoma, Tubular	disease	C04	Neoplastic Process	20430468	CTD_human	Neoplasms	Adenocarcinoma
348	APOE	C4279912	Chemically-Induced Liver Toxicity	disease	C06;C25	Disease or Syndrome	16099942	CTD_human	Digestive System Diseases	Liver Diseases
348	APOE	C0270824	Visual seizure	disease	C10;C23	Disease or Syndrome	23266720	CTD_human	Nervous System Diseases	Seizures
348	APOE	C0042900	Vitiligo	disease	C17	Disease or Syndrome	22561518	GWASDB	Skin and Connective Tissue Diseases	Vitiligo
348	APOE	C0036341	Schizophrenia	disease	F03	Mental or Behavioral Dysfunction	18583979	CTD_human	Psychiatric/Brain disorders	Schizophrenia
348	APOE	C0085220	Cerebral Amyloid Angiopathy	disease	C10;C14;C18	Disease or Syndrome	29458411,11061249	GWASCAT#CTD_human	Nervous System Diseases	Cerebral Amyloid Angiopathy
348	APOE	C1536085	Geographic Atrophy	disease	C11	Disease or Syndrome	26691988	GWASCAT	Eye Diseases	Geographic Atrophy
348	APOE	C0600178	External Carotid Artery Diseases	group	C10;C14	Disease or Syndrome	18022660	CTD_human	Nervous System Diseases	Carotid Artery Diseases
348	APOE	C0242383	Age related macular degeneration	disease	C11	Disease or Syndrome	16453339,26691988	CTD_human#GWASCAT	Eye Diseases	Macular Degeneration
348	APOE	C1262760	Hepatitis, Drug-Induced	disease	C06;C25	Disease or Syndrome	16099942	CTD_human	Digestive System Diseases	Hepatitis
348	APOE	C0338582	Sporadic Cerebral Amyloid Angiopathy	disease	C10;C14;C18	Disease or Syndrome	11061249	CTD_human	Nervous System Diseases	Cerebral Amyloid Angiopathy
348	APOE	C0752347	Lewy Body Disease	disease	C10;F03	Disease or Syndrome	25188341,29263008	GWASCAT	Psychiatric/Brain disorders	Lewy Body Disease
348	APOE	C2673196	LIPOPROTEIN GLOMERULOPATHY	disease	C12;C13	Disease or Syndrome	10432380,10903326,18077821,9176854,10432380,9176854,18077821	CLINVAR#UNIPROT	Renal Disorder	Glomerulopathy
348	APOE	C1956346	Coronary Artery Disease	disease	C14	Disease or Syndrome	28714975,29212778	GWASCAT	Cardiovascular Diseases	Arteriosclerosis
348	APOE	C0149958	Complex partial seizures	disease	C10;C23	Disease or Syndrome	23266720	CTD_human	Nervous System Diseases	Seizures
348	APOE	C0494475	Tonic - clonic seizures	disease	C10;C23	Disease or Syndrome	23266720	CTD_human	Nervous System Diseases	Seizures
348	APOE	C1704417	Hyperlipoproteinemia Type IIb	disease	C16;C18	Disease or Syndrome	16030523	CTD_human	Nutritional and Metabolic Diseases	Hyperlipoproteinemia
348	APOE	C0242339	Dyslipidemias	group	C18	Disease or Syndrome	25037058,25741868	CTD_human#CLINVAR	Nutritional and Metabolic Diseases	Dyslipidemias
348	APOE	C0019202	Hepatolenticular Degeneration	disease	C06;C10;C16;C18	Disease or Syndrome	10686180	CTD_human	Congenital, Hereditary, and Neonatal Diseases and Abnormalities	Wilson Disease
348	APOE	C0005586	Bipolar Disorder	disease	F03	Mental or Behavioral Dysfunction	20964956,20406267	PSYGENET	Psychiatric/Brain disorders	Bipolar Disorder
348	APOE	C0751110	Single Seizure	disease	C10;C23	Disease or Syndrome	23266720	CTD_human	Nervous System Diseases	Seizures
348	APOE	C0422853	Olfactory seizure	disease	C10;C23	Disease or Syndrome	23266720	CTD_human	Nervous System Diseases	Seizures
348	APOE	C0234533	Generalized seizures	disease	C10;C23	Disease or Syndrome	23266720	CTD_human	Nervous System Diseases	Seizures
348	APOE	C0205641	Adenocarcinoma, Basal Cell	disease	C04	Neoplastic Process	20430468	CTD_human	Neoplasms	Adenocarcinoma
348	APOE	C0002726	Amyloidosis	disease	C18	Disease or Syndrome	15993987	CTD_human	Nutritional and Metabolic Diseases	Amyloidosis
348	APOE	C4277682	Chemical and Drug Induced Liver Injury	disease	C06;C25	Disease or Syndrome	16099942	CTD_human	Digestive System Diseases	Liver Diseases
348	APOE	C0026769	Multiple Sclerosis	disease	C10;C20	Disease or Syndrome	15048896	CTD_human	Neoplasms	Multiple Sclerosis
348	APOE	C0270846	Epileptic drop attack	disease	C10;C23	Disease or Syndrome	23266720	CTD_human	Congenital, Hereditary, and Neonatal Diseases and Abnormalities	Atonic seizures
348	APOE	C0577631	Carotid Atherosclerosis	disease	C10;C14	Disease or Syndrome	18022660	CTD_human	Neoplasms	Carotid Atherosclerosis
348	APOE	C0009241	Cognition Disorders	group	F03	Mental or Behavioral Dysfunction	18239197	CTD_human	Psychiatric/Brain disorders	Cognition Disorders
348	APOE	C0010068	Coronary heart disease	disease	C14	Disease or Syndrome	10736278,28753643	CTD_human#GWASCAT	Cardiovascular Diseases	Coronary heart disease
348	APOE	C0242379	Malignant neoplasm of lung	disease	C04;C08	Neoplastic Process	20430468,19180532	CTD_human	Neoplasms	Lung Cancer
348	APOE	C0205644	Carcinoma, Granular Cell	disease	C04	Neoplastic Process	20430468	CTD_human	Neoplasms	Carcinoma
348	APOE	C0024121	Lung Neoplasms	group	C04;C08	Neoplastic Process	19180532,20430468	CTD_human	Neoplasms	Lung Cancer
348	APOE	C0751324	Multiple Sclerosis, Acute Fulminating	disease	C10;C20	Disease or Syndrome	15048896	CTD_human	Neoplasms	Multiple Sclerosis
348	APOE	C2237660	exudative macular degeneration	disease	C11	Disease or Syndrome	26691988	GWASCAT	Eye Diseases	Macular Degeneration
348	APOE	C0030246	Pustulosis of Palms and Soles	disease	C17	Disease or Syndrome	16433808	CTD_human	Skin and Connective Tissue Diseases	Pustulosis
348	APOE	C0393664	Multiple Sclerosis, Acute Relapsing	disease	C10;C20	Disease or Syndrome	15096402	CTD_human	Neoplasms	Multiple Sclerosis
348	APOE	C0860207	Drug-Induced Liver Disease	disease	C06;C25	Disease or Syndrome	16099942	CTD_human	Digestive System Diseases	Liver Diseases
348	APOE	C0340569	Internal Carotid Artery Stenosis	disease	C10;C14	Disease or Syndrome	17243563	CTD_human	Nervous System Diseases	Moyamoya disease
348	APOE	C0036489	Sea-Blue Histiocyte Syndrome	disease	C10;C15;C16;C18	Disease or Syndrome	11095479	CTD_human	Skin and Connective Tissue Diseases	Sea-Blue Histiocyte Syndrome
348	APOE	C0751967	Multiple Sclerosis, Relapsing-Remitting	disease	C10;C20	Disease or Syndrome	15096402	CTD_human	Neoplasms	Multiple Sclerosis
348	APOE	C0035078	Kidney Failure	disease	C12;C13	Disease or Syndrome	20842518	CTD_human	Renal Disorder	Kidney Failure
26060	APPL1	C4225299	MATURITY-ONSET DIABETES OF THE YOUNG, TYPE 14	disease		Disease or Syndrome	26073777	UNIPROT#CLINVAR	Endocrine System Diseases	MODY
366	AQP9	C0026998	Acute Myeloid Leukemia, M1	disease	C04	Neoplastic Process	16968895	CTD_human	Neoplasms	Myeloid Leukemia
366	AQP9	C0023418	leukemia	disease	C04	Neoplastic Process	15336539	CTD_human	Neoplasms	Leukemia
366	AQP9	C0023467	Leukemia, Myelocytic, Acute	disease	C04	Neoplastic Process	16968895	CTD_human	Neoplasms	Leukemia
366	AQP9	C3714758	Juvenile psoriatic arthritis	disease	C05;C17;C20	Disease or Syndrome	19565504	CTD_human	Immune System Diseases	Juvenile arthritis
366	AQP9	C0087031	Juvenile-Onset Still Disease	disease	C05;C17;C20	Disease or Syndrome	19565504	CTD_human	Immune System Diseases	Still Disease
366	AQP9	C3495559	Juvenile arthritis	disease	C05;C17;C20	Disease or Syndrome	19565504	CTD_human	Immune System Diseases	Juvenile arthritis
366	AQP9	C0751851	Arsenic Encephalopathy	disease	C10;C25	Disease or Syndrome	19805235	CTD_human	Nervous System Diseases	Arsenic Encephalopathy
366	AQP9	C0023487	Acute Promyelocytic Leukemia	disease	C04	Neoplastic Process	23563754	CTD_human	Neoplasms	Leukemia
366	AQP9	C1879321	Acute Myeloid Leukemia (AML-M2)	disease	C04	Neoplastic Process	16968895	CTD_human	Neoplasms	Leukemia
367	AR	C0376358	Malignant neoplasm of prostate	disease	C04;C12	Neoplastic Process	20729295,25970160,23704919,25908785,22666205,16934689,16998812,29610475,25062956,16877366,25735316,12237244,22610119,17003774,16266977,17141945,15389811,19011039,15790600,11742035,18829485,10363963,17311914,7511268,17591767,8827083,19244107,8274409,163112	CTD_human#UNIPROT#CLINVAR	Neoplasms	Prostate cancer
367	AR	C0268301	Reifenstein Syndrome	disease	C12;C13;C16;C19	Disease or Syndrome	8325932,8550758,9543136,7910529,9039340,10543676,8097257,8823308,10022458,9329414,7981687,7649358,10221692,2010552,1424203,8824883,1307250,14756668,8809734,10502786,9196614,1430233,8325950,10470409,7671849,9607727,8033918,1303262,7929841,8281139,7970939,9	UNIPROT#CLINVAR#CTD_human	Endocrine System Diseases	Reifenstein Syndrome
367	AR	C0023418	leukemia	disease	C04	Neoplastic Process	19235587	CTD_human	Neoplasms	Leukemia
367	AR	C0033578	Prostatic Neoplasms	group	C04;C12	Neoplastic Process	11742035,20729295,25970160,29610475,17141945,15790600,22610119,15389811,17003774,19011039,18829485,16266977,16998812,25062956,25735316,16877366,16934689,12237244,23704919,25908785,22666205	CTD_human	Neoplasms	Prostate cancer
367	AR	C2931847	Type I familial incomplete male pseudohermaphroditism	disease	C12;C13;C16;C19	Disease or Syndrome	8205256,9768671,1316540,10502786,7981687,7970939,9607727,1303262,9039340,8097257,10543676,9543136,8823308,9302173,8446106,7671849,7649358,7910529,7909256,10022458,8550758,11587068,7929841,8824883,2010552,8281139,8809734,9329414,1424203,1430233,8325932,803	UNIPROT	Endocrine System Diseases	Male Pseudohermaphroditism
367	AR	C0039585	Androgen-Insensitivity Syndrome	disease	C12;C13;C16;C19	Disease or Syndrome	8809734,11744994,9039340,1775137,1487249,7981687,7581399,9627582,16595706,8830623,7970939,7993455,11587068,8446106,8683794,8647313,10022458,7929841,7641413,8325950,9160185,9856504,2594783,9851768,9698822,9106550,9255042,8413310,1480178,7981689,9302173,130	UNIPROT#CLINVAR#CTD_human	Endocrine System Diseases	Androgen-Insensitivity Syndrome
367	AR	C0162311	Androgenetic Alopecia	disease	C17;C23	Disease or Syndrome	22693459,15902657	GWASDB#CTD_human	Skin and Connective Tissue Diseases	Alopecia
367	AR	C0282612	Prostatic Intraepithelial Neoplasias	disease	C04	Neoplastic Process	20601956	CTD_human	Neoplasms	Prostatic Intraepithelial Neoplasias
367	AR	C0334579	Anaplastic astrocytoma	disease	C04	Neoplastic Process	24680642	CTD_human	Neoplasms	Astrocytoma
367	AR	C1839259	Bulbo-Spinal Atrophy, X-Linked	disease	C10;C16	Disease or Syndrome	10458483,15925895,1598912,28261839,16083860,11788673,26778393,8040309,1430233,8824883,20011049,28492532,12843171,9768671	CLINVAR	Nervous System Diseases	Kennedy disease
367	AR	C0334582	Fibrillary Astrocytoma	disease	C04	Neoplastic Process	24680642	CTD_human	Neoplasms	Astrocytoma
367	AR	C3658266	Prostatic Cancer, Castration-Resistant	disease	C04;C12	Neoplastic Process	28757136,18985049,24740322	CTD_human	Neoplasms	Prostate cancer
367	AR	C1704230	Grade I Astrocytoma	disease	C04	Neoplastic Process	24680642	CTD_human	Neoplasms	Grade I Astrocytoma
367	AR	C0004114	Astrocytoma	disease	C04	Neoplastic Process	24680642	CTD_human	Neoplasms	Astrocytoma
367	AR	C4302111	Familial Ménière disease	disease		Disease or Syndrome	28787010	GENOMICS_ENGLAND	Ear Or Mastoid Diseases	Meniere Disease
367	AR	C0011581	Depressive disorder	disease	F03	Mental or Behavioral Dysfunction	23602133,20808127,19656574,21883946,24269497	PSYGENET	Psychiatric/Brain disorders	Mental Depression
367	AR	C0338070	Childhood Cerebral Astrocytoma	disease	C04	Neoplastic Process	24680642	CTD_human	Neoplasms	Childhood Cerebral Astrocytoma
367	AR	C0021364	Male infertility	disease	C12	Disease or Syndrome	12220434,18554162,20164437	CTD_human	Reproductive disorders	Male infertility
367	AR	C0280783	Juvenile Pilocytic Astrocytoma	disease	C04	Neoplastic Process	24680642	CTD_human	Neoplasms	Astrocytoma
367	AR	C0011570	Mental Depression	disease	F01	Mental or Behavioral Dysfunction	21883946,24269497,19656574,20808127,23602133	PSYGENET	Psychiatric/Brain disorders	Mental Depression
367	AR	C0036341	Schizophrenia	disease	F03	Mental or Behavioral Dysfunction	16112495	PSYGENET	Psychiatric/Brain disorders	Schizophrenia
367	AR	C0334581	Gemistocytic astrocytoma	disease	C04	Neoplastic Process	24680642	CTD_human	Neoplasms	Astrocytoma
367	AR	C2713546	Androgen Receptor Deficiency	disease	C12;C13;C16;C19	Disease or Syndrome	8281139,1303262	CTD_human	Endocrine System Diseases	Androgen Receptor Deficiency
367	AR	C0086873	Pseudopelade	disease	C17;C23	Disease or Syndrome	15902657	CTD_human	Skin and Connective Tissue Diseases	Alopecia
367	AR	C0238033	Carcinoma of Male Breast	disease	C04;C17	Neoplastic Process	8281139,1303262	CTD_human	Neoplasms	Breast Cancer,Male
367	AR	C2239176	Liver carcinoma	disease	C04;C06	Neoplastic Process	18639551	CTD_human	Neoplasms	Liver Cancer
367	AR	C3658267	Prostatic Neoplasms, Castration-Resistant	disease	C04;C12	Neoplastic Process	28757136,18985049,24740322	CTD_human	Neoplasms	Prostate cancer
367	AR	C0020538	Hypertensive disease	group	C14	Disease or Syndrome	10523385	CTD_human	Cardiovascular Diseases	Hypertensive disease
367	AR	C0750935	Cerebral Astrocytoma	disease	C04	Neoplastic Process	24680642	CTD_human	Neoplasms	Cerebral Astrocytoma
367	AR	C0341869	Subfertility, Female	disease	C13	Disease or Syndrome	23710174	CTD_human	Reproductive disorders	Subfertility, Female
367	AR	C0678222	Breast Carcinoma	disease	C04;C17	Neoplastic Process	21633166,22174584	CTD_human	Neoplasms	Breast Cancer
367	AR	C0750936	Intracranial Astrocytoma	disease	C04	Neoplastic Process	24680642	CTD_human	Neoplasms	Intracranial Astrocytoma
367	AR	C0280785	Diffuse Astrocytoma	disease	C04	Neoplastic Process	24680642	CTD_human	Neoplasms	Astrocytoma
367	AR	C0334583	Pilocytic Astrocytoma	disease	C04	Neoplastic Process	24680642	CTD_human	Neoplasms	Astrocytoma
367	AR	C2678098	Hypospadias 1, X-Linked	disease	C12;C13;C16	Disease or Syndrome	8683794,8097257	CLINVAR	Renal Disorder	Hypospadias
367	AR	C1257931	Mammary Neoplasms, Human	group	C04;C17	Neoplastic Process	21633166,22174584	CTD_human	Neoplasms	Breast Cancer
367	AR	C0002170	Alopecia	disease	C17;C23	Disease or Syndrome	15902657	CTD_human	Skin and Connective Tissue Diseases	Alopecia
367	AR	C0936016	Testicular Feminization	disease	C12;C13;C16;C19	Disease or Syndrome	1303262,8281139	CTD_human	Endocrine System Diseases	Testicular Feminization
367	AR	C0334580	Protoplasmic astrocytoma	disease	C04	Neoplastic Process	24680642	CTD_human	Neoplasms	Astrocytoma
367	AR	C0525045	Mood Disorders	group	F03	Mental or Behavioral Dysfunction	16446741	PSYGENET	Psychiatric/Brain disorders	Mood Disorders
367	AR	C1458155	Mammary Neoplasms	group	C04;C17	Neoplastic Process	22174584,21633166	CTD_human	Neoplasms	Breast Cancer
367	AR	C0205768	Subependymal Giant Cell Astrocytoma	disease	C04	Neoplastic Process	24680642	CTD_human	Neoplasms	Astrocytoma
367	AR	C0010068	Coronary heart disease	disease	C14	Disease or Syndrome	21347282	GWASDB	Cardiovascular Diseases	Coronary heart disease
367	AR	C0006142	Malignant neoplasm of breast	disease	C04;C17	Neoplastic Process	21633166,22174584	CTD_human	Neoplasms	Breast Cancer
367	AR	C0004352	Autistic Disorder	group	F03	Mental or Behavioral Dysfunction	19167832	CTD_human	Psychiatric/Brain disorders	Autistic Disorder
367	AR	C0242788	Breast Neoplasms, Male	group	C04;C17	Neoplastic Process	1303262,8281139	CTD_human	Neoplasms	Breast Cancer,Male
367	AR	C0547065	Mixed oligoastrocytoma	disease	C04	Neoplastic Process	24680642	CTD_human	Neoplasms	Oligoastrocytoma
367	AR	C0263477	Female pattern alopecia (disorder)	disease	C17;C23	Disease or Syndrome	15902657	CTD_human	Skin and Connective Tissue Diseases	Alopecia
393	ARHGAP4	C0036341	Schizophrenia	disease	F03	Mental or Behavioral Dysfunction	24043878	GWASDB	Psychiatric/Brain disorders	Schizophrenia
393	ARHGAP4	C4505456	HIV Coinfection	disease	C02;C20	Disease or Syndrome	15308739	CTD_human	Immune System Diseases	HIV Coinfection
393	ARHGAP4	C0019693	HIV Infections	group	C02;C20	Disease or Syndrome	15308739	CTD_human	Immune System Diseases	HIV Infections
393	ARHGAP4	C0024141	Lupus Erythematosus, Systemic	disease	C17;C20	Disease or Syndrome	19838195	GWASCAT	Immune System Diseases	Lupus Erythematosus
64333	ARHGAP9	C0010073	Coronary Artery Vasospasm	disease	C14	Disease or Syndrome	19911011	CTD_human	Cardiovascular Diseases	Coronary Artery Vasospasm
51742	ARID4B	C0010606	Adenoid Cystic Carcinoma	disease	C04	Neoplastic Process	23685749	CTD_human	Neoplasms	Adenoid Cystic Carcinoma
406	ARNTL	C0525045	Mood Disorders	group	F03	Mental or Behavioral Dysfunction	20072116,19708722	PSYGENET	Psychiatric/Brain disorders	Mood Disorders
406	ARNTL	C0151744	Myocardial Ischemia	disease	C14	Disease or Syndrome	16214533	CTD_human	Cardiovascular Diseases	Myocardial Ischemia
406	ARNTL	C0341869	Subfertility, Female	disease	C13	Disease or Syndrome	20200203	CTD_human	Reproductive disorders	Subfertility, Female
406	ARNTL	C0005586	Bipolar Disorder	disease	F03	Mental or Behavioral Dysfunction	24636202,24679394,18228528,20072116,24673294	PSYGENET	Psychiatric/Brain disorders	Bipolar Disorder
406	ARNTL	C0011570	Mental Depression	disease	F01	Mental or Behavioral Dysfunction	24673294,19708722,19693801	PSYGENET	Psychiatric/Brain disorders	Mental Depression
406	ARNTL	C0027051	Myocardial Infarction	disease	C14	Disease or Syndrome	28714975	GWASCAT	Cardiovascular Diseases	Myocardial Infarction
406	ARNTL	C0000772	Multiple congenital anomalies	group	C16	Congenital Abnormality	24652800	CTD_human	Congenital, Hereditary, and Neonatal Diseases and Abnormalities	Multiple congenital anomalies
406	ARNTL	C0011581	Depressive disorder	disease	F03	Mental or Behavioral Dysfunction	24673294,19693801,19708722	PSYGENET	Psychiatric/Brain disorders	Mental Depression
406	ARNTL	C1956346	Coronary Artery Disease	disease	C14	Disease or Syndrome	28714975,29212778	GWASCAT	Cardiovascular Diseases	Arteriosclerosis
406	ARNTL	C0349782	Ischemic cardiomyopathy	disease		Disease or Syndrome	28714975	GWASCAT	Cardiovascular Diseases	Ischemic Cardiomyopathy
406	ARNTL	C0023473	Myeloid Leukemia, Chronic	disease	C04;C15	Neoplastic Process	16999817	CTD_human	Neoplasms	Myeloid Leukemia
406	ARNTL	C0085159	Seasonal Affective Disorder	disease	F03	Mental or Behavioral Dysfunction	17969870	PSYGENET	Psychiatric/Brain disorders	Seasonal Affective Disorder
468	ATF4	C0036341	Schizophrenia	disease	F03	Mental or Behavioral Dysfunction	18163433	PSYGENET	Psychiatric/Brain disorders	Schizophrenia
468	ATF4	C0015695	Fatty Liver	disease	C06	Disease or Syndrome	27664470	CTD_human	Digestive System Diseases	Fatty Liver
468	ATF4	C1134719	Invasive Ductal Breast Carcinoma	disease	C04;C17	Neoplastic Process	14604972	CTD_human	Neoplasms	Breast Cancer
468	ATF4	C0021367	Mammary Ductal Carcinoma	disease	C04;C17	Neoplastic Process	14604972	CTD_human	Neoplasms	Breast Cancer
468	ATF4	C0011570	Mental Depression	disease	F01	Mental or Behavioral Dysfunction	18305237	PSYGENET	Psychiatric/Brain disorders	Mental Depression
468	ATF4	C0011581	Depressive disorder	disease	F03	Mental or Behavioral Dysfunction	18305237	PSYGENET	Psychiatric/Brain disorders	Mental Depression
468	ATF4	C2711227	Steatohepatitis	disease	C06	Disease or Syndrome	27664470	CTD_human	Digestive System Diseases	Fatty Liver
468	ATF4	C0005586	Bipolar Disorder	disease	F03	Mental or Behavioral Dysfunction	17346882,18189280	PSYGENET	Psychiatric/Brain disorders	Bipolar Disorder
506	ATP5F1B	C0022660	Kidney Failure, Acute	disease	C12;C13	Disease or Syndrome	25666834	CTD_human	Renal Disorder	Kidney Failure
506	ATP5F1B	C1846707	SPINOCEREBELLAR ATAXIA 17	disease	C10;C16	Disease or Syndrome	24413982	CTD_human	Nervous System Diseases	Spinocerebellar ataxia
506	ATP5F1B	C1565662	Acute Kidney Insufficiency	disease	C12;C13	Disease or Syndrome	25666834	CTD_human	Renal Disorder	Kidney Insufficiency
581	BAX	C0546837	Malignant neoplasm of esophagus	disease	C04;C06	Neoplastic Process	17634542	CTD_human	Neoplasms	Esophagus Neoplasm
581	BAX	C1565662	Acute Kidney Insufficiency	disease	C12;C13	Disease or Syndrome	20623750	CTD_human	Renal Disorder	Kidney Insufficiency
581	BAX	C0009375	Colonic Neoplasms	group	C04;C06	Neoplastic Process	17404573	CTD_human	Neoplasms	Colonic Neoplasms
581	BAX	C0027051	Myocardial Infarction	disease	C14	Disease or Syndrome	20079142,25450231	CTD_human	Cardiovascular Diseases	Myocardial Infarction
581	BAX	C0376407	Granulomatous Slack Skin	disease	C04;C15;C20	Neoplastic Process	12754746	CTD_human	Neoplasms	Lymphoma
581	BAX	C0346627	Intestinal Cancer	group	C04;C06	Neoplastic Process	12663524	CTD_human	Neoplasms	Intestinal Cancer
581	BAX	C0019693	HIV Infections	group	C02;C20	Disease or Syndrome	12878215	CTD_human	Immune System Diseases	HIV Infections
581	BAX	C0678222	Breast Carcinoma	disease	C04;C17	Neoplastic Process	22572619	CTD_human	Neoplasms	Breast Cancer
581	BAX	C0860207	Drug-Induced Liver Disease	disease	C06;C25	Disease or Syndrome	17906064	CTD_human	Digestive System Diseases	Liver Diseases
581	BAX	C0494463	Alzheimer Disease, Late Onset	disease	C10;F03	Mental or Behavioral Dysfunction	18077176	CTD_human	Psychiatric/Brain disorders	Alzheimer Disease
581	BAX	C1136382	Sclerocystic Ovaries	disease	C04;C13;C19	Disease or Syndrome	21062263	CTD_human	Neoplasms	Ovarian Cancer
581	BAX	C4505456	HIV Coinfection	disease	C02;C20	Disease or Syndrome	12878215	CTD_human	Immune System Diseases	HIV Coinfection
581	BAX	C1262760	Hepatitis, Drug-Induced	disease	C06;C25	Disease or Syndrome	17906064	CTD_human	Digestive System Diseases	Hepatitis
581	BAX	C0006142	Malignant neoplasm of breast	disease	C04;C17	Neoplastic Process	22572619	CTD_human	Neoplasms	Breast Cancer
581	BAX	C0079773	Lymphoma, T-Cell, Cutaneous	disease	C04;C15;C20	Neoplastic Process	12754746	CTD_human	Neoplasms	Lymphoma
581	BAX	C0546126	Acute Confusional Senile Dementia	disease	C10;F03	Mental or Behavioral Dysfunction	18077176	CTD_human	Psychiatric/Brain disorders	Senile Dementia
581	BAX	C3658290	Drug-Induced Acute Liver Injury	disease	C06;C25	Disease or Syndrome	17906064	CTD_human	Digestive System Diseases	Liver Diseases
581	BAX	C4277682	Chemical and Drug Induced Liver Injury	disease	C06;C25	Disease or Syndrome	17906064	CTD_human	Digestive System Diseases	Liver Diseases
581	BAX	C0276496	Familial Alzheimer Disease (FAD)	disease	C10;F03	Disease or Syndrome	18077176	CTD_human	Psychiatric/Brain disorders	Alzheimer Disease
581	BAX	C0021364	Male infertility	disease	C12	Disease or Syndrome	24723216	CTD_human	Reproductive disorders	Male infertility
581	BAX	C1257931	Mammary Neoplasms, Human	group	C04;C17	Neoplastic Process	22572619	CTD_human	Neoplasms	Breast Cancer
581	BAX	C0699790	Colon Carcinoma	disease		Neoplastic Process	9020077	CLINVAR	Neoplasms	Colonic Neoplasms
581	BAX	C0011265	Presenile dementia	disease	C10;F03	Mental or Behavioral Dysfunction	18077176	CTD_human	Psychiatric/Brain disorders	Senile Dementia
581	BAX	C0021841	Intestinal Neoplasms	group	C04;C06	Neoplastic Process	12663524	CTD_human	Neoplasms	Intestinal Cancer
581	BAX	C1961099	Precursor T-Cell Lymphoblastic Leukemia-Lymphoma	disease	C04;C15;C20	Neoplastic Process	9531611	CLINVAR	Neoplasms	Lymphoma
581	BAX	C0022660	Kidney Failure, Acute	disease	C12;C13	Disease or Syndrome	20623750	CTD_human	Renal Disorder	Kidney Failure
581	BAX	C0014859	Esophageal Neoplasms	group	C04;C06	Neoplastic Process	17634542	CTD_human	Neoplasms	Esophagus Neoplasm
581	BAX	C0376358	Malignant neoplasm of prostate	disease	C04;C12	Neoplastic Process	17542986	CTD_human	Neoplasms	Prostate cancer
581	BAX	C0033578	Prostatic Neoplasms	group	C04;C12	Neoplastic Process	17542986	CTD_human	Neoplasms	Prostate cancer
581	BAX	C1458155	Mammary Neoplasms	group	C04;C17	Neoplastic Process	22572619	CTD_human	Neoplasms	Breast Cancer
581	BAX	C0750901	Alzheimer Disease, Early Onset	disease	C10;F03	Disease or Syndrome	18077176	CTD_human	Psychiatric/Brain disorders	Alzheimer Disease
581	BAX	C4279912	Chemically-Induced Liver Toxicity	disease	C06;C25	Disease or Syndrome	17906064	CTD_human	Digestive System Diseases	Liver Diseases
581	BAX	C0007102	Malignant tumor of colon	disease	C04;C06	Neoplastic Process	17404573	CTD_human	Neoplasms	Colonic Neoplasms
627	BDNF	C0234533	Generalized seizures	disease	C10;C23	Disease or Syndrome	15781040,9073163,21269288	CTD_human	Nervous System Diseases	Seizures
627	BDNF	C0038220	Status Epilepticus	disease	C10;C23	Disease or Syndrome	8821376,8635431	CTD_human	Nervous System Diseases	Status Epilepticus
627	BDNF	C4317109	Epileptic Seizures	disease	C10;C23	Disease or Syndrome	9073163,15781040,21269288	CTD_human	Nervous System Diseases	Seizures
627	BDNF	C0005587	Depression, Bipolar	disease	F03	Mental or Behavioral Dysfunction	19018715,14708030	CTD_human	Psychiatric/Brain disorders	Mental Depression
627	BDNF	C0751123	Atonic Absence Seizures	disease	C10;C23	Disease or Syndrome	9073163,15781040,21269288	CTD_human	Nervous System Diseases	Seizures
627	BDNF	C0004352	Autistic Disorder	group	F03	Mental or Behavioral Dysfunction	20662941,17349978	CTD_human	Psychiatric/Brain disorders	Autistic Disorder
627	BDNF	C0041696	Unipolar Depression	disease	F03	Mental or Behavioral Dysfunction	25044977,22801293,24577123,25510949,25658497,16330021,21945287	PSYGENET#CTD_human	Psychiatric/Brain disorders	Mental Depression
627	BDNF	C0025363	Mental Retardation, Psychosocial	disease	C10;C23;F01;F03	Mental or Behavioral Dysfunction	11357950	CTD_human	Psychiatric/Brain disorders	Intellectual Disability
627	BDNF	C0005586	Bipolar Disorder	disease	F03	Mental or Behavioral Dysfunction	19018715,14708030,20627389,25498133,25106037,25364290,25539739	CTD_human#PSYGENET	Psychiatric/Brain disorders	Bipolar Disorder
627	BDNF	C0234535	Seizures, Clonic	disease	C10;C23	Disease or Syndrome	9073163,15781040,21269288	CTD_human	Nervous System Diseases	Seizures
627	BDNF	C0525045	Mood Disorders	group	F03	Mental or Behavioral Dysfunction	24972302,25106037,24369067,24944871,25383981	PSYGENET	Psychiatric/Brain disorders	Mood Disorders
627	BDNF	C0751523	Non-Convulsive Status Epilepticus	disease	C10;C23	Disease or Syndrome	8635431,8821376	CTD_human	Nervous System Diseases	Status Epilepticus
627	BDNF	C0422853	Olfactory seizure	disease	C10;C23	Disease or Syndrome	15781040,9073163,21269288	CTD_human	Nervous System Diseases	Seizures
627	BDNF	C0422855	Vertiginous seizure	disease	C10;C23	Disease or Syndrome	9073163,21269288,15781040	CTD_human	Nervous System Diseases	Seizures
627	BDNF	C1269683	Major Depressive Disorder	disease	F03	Mental or Behavioral Dysfunction	22801293,25510949,25044977,25658497,24577123	PSYGENET	Psychiatric/Brain disorders	Mental Depression
627	BDNF	C0086133	Depressive Syndrome	disease	F03	Mental or Behavioral Dysfunction	21945287,16330021	CTD_human	Psychiatric/Brain disorders	Mental Depression
627	BDNF	C0011581	Depressive disorder	disease	F03	Mental or Behavioral Dysfunction	25510949,25283187,22931410,25277075,25422957,21945287,16330021	PSYGENET#CTD_human	Psychiatric/Brain disorders	Mental Depression
627	BDNF	C0311335	Grand Mal Status Epilepticus	disease	C10;C23	Disease or Syndrome	8635431,8821376	CTD_human	Nervous System Diseases	Status Epilepticus
627	BDNF	C1708349	Hereditary Diffuse Gastric Cancer	disease	C04;C06	Neoplastic Process	16367923	CTD_human	Neoplasms	Gastric Cancer
627	BDNF	C4505436	Generalized Absence Seizures	disease	C10;C23	Disease or Syndrome	21269288,9073163,15781040	CTD_human	Nervous System Diseases	Seizures
627	BDNF	C0025193	Melancholia	disease	F03	Mental or Behavioral Dysfunction	16330021,21945287	CTD_human	Psychiatric/Brain disorders	Melancholia
627	BDNF	C0036341	Schizophrenia	disease	F03	Mental or Behavioral Dysfunction	12951204,14708030,18408624,17442489	CTD_human	Psychiatric/Brain disorders	Schizophrenia
627	BDNF	C0393734	Complex Partial Status Epilepticus	disease	C10;C23	Disease or Syndrome	8821376,8635431	CTD_human	Nervous System Diseases	Status Epilepticus
627	BDNF	C0086237	Epilepsy, Cryptogenic	disease	C10	Disease or Syndrome	15282290	CTD_human	Nervous System Diseases	Epilepsy
627	BDNF	C0270824	Visual seizure	disease	C10;C23	Disease or Syndrome	9073163,21269288,15781040	CTD_human	Nervous System Diseases	Seizures
627	BDNF	C0338715	Drug-induced depressive state	disease		Mental or Behavioral Dysfunction	23208077,18301726,19358977	PSYGENET	Psychiatric/Brain disorders	Mental Depression
627	BDNF	C0011573	Endogenous depression	disease	F03	Mental or Behavioral Dysfunction	16330021,21945287	CTD_human	Psychiatric/Brain disorders	Mental Depression
627	BDNF	C0033958	Psychosis, Brief Reactive	disease	F03	Mental or Behavioral Dysfunction	14708030	CTD_human	Psychiatric/Brain disorders	Psychosis
627	BDNF	C0011570	Mental Depression	disease	F01	Mental or Behavioral Dysfunction	25277075,25510949,22931410,25283187,25422957	PSYGENET	Psychiatric/Brain disorders	Mental Depression
627	BDNF	C0028754	Obesity	disease	C18;C23	Disease or Syndrome	23563607	GWASCAT#GWASDB	Nutritional and Metabolic Diseases	Obesity
627	BDNF	C0917798	Cerebral Ischemia	disease	C10;C14	Disease or Syndrome	19922383	CTD_human	Nervous System Diseases	Cerebral Ischemia
627	BDNF	C0338831	Manic	disease	F03	Mental or Behavioral Dysfunction	14708030,19018715	CTD_human	Psychiatric/Brain disorders	Manic Disorder
627	BDNF	C3495874	Nonepileptic Seizures	disease	C10;C23	Disease or Syndrome	9073163,15781040,21269288	CTD_human	Nervous System Diseases	Seizures
627	BDNF	C0494475	Tonic - clonic seizures	disease	C10;C23	Disease or Syndrome	9073163,21269288,15781040	CTD_human	Nervous System Diseases	Seizures
627	BDNF	C0270823	Petit mal status	disease	C10;C23	Disease or Syndrome	8821376,8635431	CTD_human	Nervous System Diseases	Petit mal status
627	BDNF	C0007786	Brain Ischemia	disease	C10;C14	Disease or Syndrome	19922383	CTD_human	Nervous System Diseases	Cerebral Ischemia
627	BDNF	C0751524	Simple Partial Status Epilepticus	disease	C10;C23	Disease or Syndrome	8821376,8635431	CTD_human	Nervous System Diseases	Status Epilepticus
627	BDNF	C0020796	Profound Mental Retardation	disease	C10;C23;F01;F03	Mental or Behavioral Dysfunction	11357950	CTD_human	Psychiatric/Brain disorders	Intellectual Disability
627	BDNF	C0751119	Epilepsy, Tonic-Clonic, Symptomatic	disease	C10	Disease or Syndrome	16023256	CTD_human	Nervous System Diseases	Epilepsy
627	BDNF	C0270846	Epileptic drop attack	disease	C10;C23	Disease or Syndrome	21269288,9073163,15781040	CTD_human	Congenital, Hereditary, and Neonatal Diseases and Abnormalities	Atonic seizures
627	BDNF	C0750901	Alzheimer Disease, Early Onset	disease	C10;F03	Disease or Syndrome	17344400	CTD_human	Psychiatric/Brain disorders	Alzheimer Disease
627	BDNF	C0022333	Jacksonian Seizure	disease	C10;C23	Disease or Syndrome	21269288,9073163,15781040	CTD_human	Nervous System Diseases	Jacksonian Seizure
627	BDNF	C0282126	Depression, Neurotic	disease	F03	Mental or Behavioral Dysfunction	16330021,21945287	CTD_human	Psychiatric/Brain disorders	Mental Depression
627	BDNF	C1275808	Congenital central hypoventilation	disease	C08;C10;C23	Disease or Syndrome	11840487	UNIPROT	Congenital, Hereditary, and Neonatal Diseases and Abnormalities	Congenital central hypoventilation
627	BDNF	C0014544	Epilepsy	disease	C10	Disease or Syndrome	15282290	CTD_human	Nervous System Diseases	Epilepsy
627	BDNF	C0028756	Obesity, Morbid	disease	C18;C23	Disease or Syndrome	21708048	CTD_human	Nutritional and Metabolic Diseases	Obesity
627	BDNF	C0011265	Presenile dementia	disease	C10;F03	Mental or Behavioral Dysfunction	17344400	CTD_human	Psychiatric/Brain disorders	Senile Dementia
627	BDNF	C0149958	Complex partial seizures	disease	C10;C23	Disease or Syndrome	9073163,21269288,15781040	CTD_human	Nervous System Diseases	Seizures
627	BDNF	C0751118	Epilepsy, Tonic-Clonic, Familial	disease	C10	Disease or Syndrome	16023256	CTD_human	Nervous System Diseases	Epilepsy
627	BDNF	C0024713	Manic Disorder	disease	F03	Mental or Behavioral Dysfunction	14708030,19018715	CTD_human	Psychiatric/Brain disorders	Manic Disorder
627	BDNF	C0494463	Alzheimer Disease, Late Onset	disease	C10;F03	Mental or Behavioral Dysfunction	17344400	CTD_human	Psychiatric/Brain disorders	Alzheimer Disease
627	BDNF	C0751111	Awakening Epilepsy	disease	C10	Disease or Syndrome	15282290	CTD_human	Nervous System Diseases	Epilepsy
627	BDNF	C0751068	Deafness, Acquired	disease	C09;C10;C23	Disease or Syndrome	19365690,18607918	CTD_human	Ear Or Mastoid Diseases	Deafness
627	BDNF	C0917816	Mental deficiency	disease	C10;C23;F01;F03	Mental or Behavioral Dysfunction	11357950	CTD_human	Psychiatric/Brain disorders	Intellectual Disability
627	BDNF	C3714756	Intellectual Disability	group	C10;C23;F01;F03	Mental or Behavioral Dysfunction	11357950	CTD_human	Psychiatric/Brain disorders	Intellectual Disability
627	BDNF	C0751110	Single Seizure	disease	C10;C23	Disease or Syndrome	21269288,9073163,15781040	CTD_human	Nervous System Diseases	Seizures
627	BDNF	C0036358	Schizophreniform Disorders	group	F03	Mental or Behavioral Dysfunction	14708030	CTD_human	Psychiatric/Brain disorders	Schizophreniform Disorders
627	BDNF	C0030567	Parkinson Disease	disease	C10	Disease or Syndrome	19276553	CTD_human	Nervous System Diseases	Parkinson Disease
627	BDNF	C0014549	Tonic-Clonic Epilepsy	disease	C10	Disease or Syndrome	16023256	CTD_human	Nervous System Diseases	Epilepsy
627	BDNF	C1510586	Autism Spectrum Disorders	disease	F03	Mental or Behavioral Dysfunction	24781735	CTD_human	Psychiatric/Brain disorders	Autistic Disorder
627	BDNF	C0011052	Prelingual Deafness	disease	C09;C10;C23	Disease or Syndrome	18607918,19365690	CTD_human	Ear Or Mastoid Diseases	Deafness
627	BDNF	C0751117	Cryptogenic Tonic-Clonic Epilepsy	disease	C10	Disease or Syndrome	16023256	CTD_human	Nervous System Diseases	Epilepsy
627	BDNF	C1859049	CCHS WITH HIRSCHSPRUNG DISEASE	disease	C08;C10;C23	Congenital Abnormality; Disease or Syndrome	11840487	UNIPROT	Congenital, Hereditary, and Neonatal Diseases and Abnormalities	Haddad syndrome
627	BDNF	C0751522	Status Epilepticus, Subclinical	disease	C10;C23	Disease or Syndrome	8821376,8635431	CTD_human	Nervous System Diseases	Status Epilepticus
627	BDNF	C4082305	Deaf Mutism	disease	C09;C10;C23	Disease or Syndrome	18607918,19365690	CTD_human	Ear Or Mastoid Diseases	Deafness
627	BDNF	C0024623	Malignant neoplasm of stomach	disease	C04;C06	Neoplastic Process	16367923	CTD_human	Neoplasms	Stomach Cancer
627	BDNF	C0546126	Acute Confusional Senile Dementia	disease	C10;F03	Mental or Behavioral Dysfunction	17344400	CTD_human	Psychiatric/Brain disorders	Senile Dementia
627	BDNF	C0036337	Schizoaffective Disorder	disease	F03	Mental or Behavioral Dysfunction	14708030	CTD_human	Psychiatric/Brain disorders	Schizoaffective Disorder
627	BDNF	C0038356	Stomach Neoplasms	group	C04;C06	Neoplastic Process	16367923	CTD_human	Neoplasms	Stomach Cancer
627	BDNF	C0276496	Familial Alzheimer Disease (FAD)	disease	C10;F03	Disease or Syndrome	17344400	CTD_human	Psychiatric/Brain disorders	Alzheimer Disease
627	BDNF	C0033975	Psychotic Disorders	group	F03	Mental or Behavioral Dysfunction	14708030	CTD_human	Psychiatric/Brain disorders	Psychosis
632	BGLAP	C0004096	Asthma	disease	C08;C20	Disease or Syndrome	8429434	CTD_human	Respiratory Tract Diseases	Asthma
632	BGLAP	C0263628	Tumoral calcinosis	disease	C18	Disease or Syndrome	21335463	CTD_human	Nutritional and Metabolic Diseases	Tumoral calcinosis
632	BGLAP	C0376358	Malignant neoplasm of prostate	disease	C04;C12	Neoplastic Process	14666681	CTD_human	Neoplasms	Prostate cancer
632	BGLAP	C0033578	Prostatic Neoplasms	group	C04;C12	Neoplastic Process	14666681	CTD_human	Neoplasms	Prostate cancer
632	BGLAP	C0018824	Heart valve disease	group	C14	Disease or Syndrome	21335463	CTD_human	Cardiovascular Diseases	Heart Diseases
633	BGN	C0024796	Marfan Syndrome	disease	C05;C14;C16;C17	Disease or Syndrome	17502576,27632686	CLINGEN	Congenital, Hereditary, and Neonatal Diseases and Abnormalities	Marfan Syndrome
633	BGN	C0003873	Rheumatoid Arthritis	disease	C05;C17;C20	Disease or Syndrome	15292528	CTD_human	Immune System Diseases	Rheumatoid Arthritis
633	BGN	C4310811	MEESTER-LOEYS SYNDROME	disease		Disease or Syndrome	27632686	CLINVAR#UNIPROT	Cardiovascular Diseases	Meester-Loeys Syndrome
633	BGN	C0345050	Congenital aneurysm of ascending aorta	disease	C14	Congenital Abnormality	27632686	GENOMICS_ENGLAND	Cardiovascular Diseases	Aortic aneurysm
633	BGN	C0013720	Ehlers-Danlos Syndrome	disease	C14;C15;C16;C17	Disease or Syndrome	27632686	GENOMICS_ENGLAND	Congenital, Hereditary, and Neonatal Diseases and Abnormalities	Ehlers-Danlos Syndrome
633	BGN	C1848097	Spondyloepimetaphyseal Dysplasia, X-Linked	disease	C05;C16	Disease or Syndrome	27236923,27236923,8064814	UNIPROT#CLINVAR	Congenital, Hereditary, and Neonatal Diseases and Abnormalities	Skeletal Dysplasia
9210	BMP15	C1845294	Ovarian Dysgenesis 2	disease	C12;C13;C16;C19	Disease or Syndrome	15136966,19263482,16464940,19438907,16645022,16508750,15136966	UNIPROT#CLINVAR	Endocrine System Diseases	Ovarian Dysgenesis
9210	BMP15	C1845295	Premature Ovarian Failure 4	disease	C12;C13;C16;C19	Disease or Syndrome	15136966,16508750,19263482,16645022,19438907,16464940,16508750	UNIPROT#CLINVAR	Endocrine System Diseases	Ovarian Failure
9210	BMP15	C1136382	Sclerocystic Ovaries	disease	C04;C13;C19	Disease or Syndrome	22825968	CTD_human	Neoplasms	Ovarian Cancer
9210	BMP15	C3714756	Intellectual Disability	group	C10;C23;F01;F03	Mental or Behavioral Dysfunction	26350204	GENOMICS_ENGLAND	Psychiatric/Brain disorders	Intellectual Disability
672	BRCA1	C0677776	Hereditary Breast and Ovarian Cancer Syndrome	disease	C04;C13;C16;C17;C19	Neoplastic Process	24578176,27741520,25748678,10951344,12491487,18694767,11157798,9150151,12402341,26843898,25476495,16905680,11748305,12505256,11106241,10634513,22703879,15353005,26622941,18819001,24884479,11437933,17453335,23884293,21990165,15883839,21751003,12491499,1965	CLINVAR#CTD_human	Neoplasms	Hereditary Breast and Ovarian Cancer Syndrome
672	BRCA1	C0006142	Malignant neoplasm of breast	disease	C04;C17	Neoplastic Process	11114888,21473589,7545954,8723683,9760198,7939630,15133502,12442275,7894493,10323242,8554067,12938098,12427738,9482581,28364669,7894491,9609997,9528852,11301010,14722926,18285836,23867111,17924331,8776600,20135344,26379698,18066063,26629949,20941507,15750	UNIPROT#CTD_human	Neoplasms	Breast Cancer
672	BRCA1	C0027672	Neoplastic Syndromes, Hereditary	group	C04;C16	Neoplastic Process	27081505,9667259,18783588,11949836,17826769,19863560,23885733,22923021,25823446,15026808,7611277,15172985,25556971,18493658,24569164,24285858,10952777,22144684,25248401,18679828,19656164,9699640,15235020,15024741,12732733,12505256,26541979,15642173,198264	CLINVAR	Neoplasms	Heriditary Neoplastic Syndrome
672	BRCA1	C0010606	Adenoid Cystic Carcinoma	disease	C04	Neoplastic Process	23685749	CTD_human	Neoplasms	Adenoid Cystic Carcinoma
672	BRCA1	C0919267	ovarian neoplasm	disease	C04;C13;C19	Neoplastic Process	25741868,17688236,15894690,7894491,7795652,10788334	CLINVAR#CTD_human	Neoplasms	Ovarian Cancer
672	BRCA1	C0678222	Breast Carcinoma	disease	C04;C17	Neoplastic Process	7894491,26379698,28825726,21781528,26629949,10788334,20941507,20135344,15750629,18066063,15894690,22614657,25741868	CTD_human#CLINVAR	Neoplasms	Breast Cancer
672	BRCA1	C0346153	Breast Cancer, Familial	disease	C04;C17	Neoplastic Process	25741868,22333603,20301425,10980541,21918854,11733976,11956590,22486713,8776600,8723683,12427738,14722926,12938098,12442275,15133502,21473589,11301010,9760198,9482581,7894491,18285836,28364669,7894493,9609997,11114888,23867111,7545954,10323242,7939630,855	CLINVAR#UNIPROT	Neoplasms	Breast Cancer
672	BRCA1	C1861906	Breast Cancer, Familial Male	disease	C04;C17	Neoplastic Process	11301010,12442275,7894491,14722926,10323242,7939630,28364669,18285836,21473589,8776600,9609997,9760198,8554067,8723683,12427738,7894493,9482581,12938098,11114888,15133502,7545954,23867111	UNIPROT	Neoplasms	Breast Cancer,Male
672	BRCA1	C1140680	Malignant neoplasm of ovary	disease	C04;C13;C19	Neoplastic Process	10486320,10196379,14746861,28364669,7795652,17688236,10788334,7894491,15894690,25741868	UNIPROT#CTD_human#CLINVAR	Neoplasms	Ovarian Cancer
672	BRCA1	C1257931	Mammary Neoplasms, Human	group	C04;C17	Neoplastic Process	20135344,18066063,26379698,7894491,10788334,26629949,15750629,21781528,15894690,20941507,22614657,28825726	CTD_human	Neoplasms	Breast Cancer
672	BRCA1	C0677886	Epithelial ovarian cancer	disease	C04;C13;C19	Neoplastic Process	10196379,10486320,28364669,14746861	UNIPROT	Neoplasms	Ovarian Cancer
672	BRCA1	C0346647	Malignant neoplasm of pancreas	disease	C04;C06;C19	Neoplastic Process	26098869	CTD_human	Neoplasms	Pancreatic Neoplasm
672	BRCA1	C3469521	FANCONI ANEMIA, COMPLEMENTATION GROUP A (disorder)	disease		Disease or Syndrome	25472942	CLINVAR	Blood Disorders	Fanconi Anemia
672	BRCA1	C0035412	Rhabdomyosarcoma	disease	C04	Neoplastic Process	25741868	CLINVAR	Neoplasms	Rhabdomyoma
672	BRCA1	C0030297	Pancreatic Neoplasm	disease	C04;C06;C19	Neoplastic Process	26098869	CTD_human	Neoplasms	Pancreatic Neoplasm
672	BRCA1	C0376358	Malignant neoplasm of prostate	disease	C04;C12	Neoplastic Process	17585057	CTD_human	Neoplasms	Prostate cancer
672	BRCA1	C0011581	Depressive disorder	disease	F03	Mental or Behavioral Dysfunction	15951962,23462725,19405874,19214961,9586874	PSYGENET	Psychiatric/Brain disorders	Mental Depression
672	BRCA1	C0026636	Mouth Diseases	group	C07	Disease or Syndrome	17682004	CTD_human	Digestive System Diseases	Disease of mouth
672	BRCA1	C0205697	Carcinoma, Spindle-Cell	disease	C04	Neoplastic Process	12203372	CTD_human	Neoplasms	Carcinoma
672	BRCA1	C1458155	Mammary Neoplasms	group	C04;C17	Neoplastic Process	20135344,18066063,22614657,21781528,7894491,26629949,15750629,15894690,28825726,20941507,26379698,10788334,25741868,27257965,24884479,23469205	CTD_human#CLINVAR	Neoplasms	Breast Cancer
672	BRCA1	C0011570	Mental Depression	disease	F01	Mental or Behavioral Dysfunction	9586874,19214961,19405874,23462725,15951962	PSYGENET	Psychiatric/Brain disorders	Mental Depression
672	BRCA1	C1336076	Sporadic Breast Carcinoma	disease		Neoplastic Process	15365993,23867111	UNIPROT	Neoplasms	Breast Cancer
672	BRCA1	C0158995	Congenital anemia	disease		Disease or Syndrome	28122244,25472942,26644450	GENOMICS_ENGLAND	Blood Disorders	Anemia
672	BRCA1	C2931456	Prostate cancer, familial	disease	C04;C12	Neoplastic Process	22516946,27317574,27742670,28031937,26236408,27989354,26926928,27306910,27899188,26360800,27433846,27188668	GENOMICS_ENGLAND	Neoplasms	Prostate cancer
672	BRCA1	C1867982	KERATODERMA, PALMOPLANTAR, PUNCTATE TYPE II	disease	C16;C17	Disease or Syndrome	25741868	CLINVAR	Congenital, Hereditary, and Neonatal Diseases and Abnormalities	Keratoderma
672	BRCA1	C0376545	Hematologic Neoplasms	group	C04;C15	Neoplastic Process	28297620	GENOMICS_ENGLAND	Neoplasms	Hematologic Neoplasms
672	BRCA1	C0013377	Dysgerminoma	disease	C04	Neoplastic Process	26822237	CLINVAR	Neoplasms	Dysgerminoma
672	BRCA1	C0033578	Prostatic Neoplasms	group	C04;C12	Neoplastic Process	17585057	CTD_human	Neoplasms	Prostate cancer
672	BRCA1	C0205696	Anaplastic carcinoma	disease	C04	Neoplastic Process	12203372	CTD_human	Neoplasms	Anaplastic Carcinoma
672	BRCA1	C0036341	Schizophrenia	disease	F03	Mental or Behavioral Dysfunction	23861893	PSYGENET	Psychiatric/Brain disorders	Schizophrenia
718	C3	C0242461	Purpura, Nonthrombocytopenic	disease	C14;C15;C20;C23	Disease or Syndrome	1353212	CTD_human	Immune System Diseases	Purpura
718	C3	C3151071	COMPLEMENT COMPONENT 3 DEFICIENCY, AUTOSOMAL RECESSIVE	disease	C20	Disease or Syndrome	7961791	UNIPROT	Immune System Diseases	Complement Component 3 Deficiency, Autosomal Recessive
718	C3	C0751846	Left Middle Cerebral Artery Infarction	disease	C10;C14	Disease or Syndrome	23199288	CTD_human	Nervous System Diseases	Cerebral Artery Infarction
718	C3	C0242383	Age related macular degeneration	disease	C11	Disease or Syndrome	24036950,24036949,17767156,24036952,20385819,29346644,23455636,20385826,20861866,26691988,21665990,22705344,20861866,20385819,23455636,20385826,21665990	CTD_human#GWASCAT#GWASDB	Eye Diseases	Macular Degeneration
718	C3	C1704378	Heymann Nephritis	disease	C12;C13;C20	Disease or Syndrome	25954969	CTD_human	Immune System Diseases	Glomerulonephritis
718	C3	C1536085	Geographic Atrophy	disease	C11	Disease or Syndrome	22705344,26691988	GWASCAT	Eye Diseases	Geographic Atrophy
718	C3	C0017665	Membranous glomerulonephritis	disease	C12;C13;C20	Disease or Syndrome	25954969	CTD_human	Immune System Diseases	Glomerulonephritis
718	C3	C0740376	Middle Cerebral Artery Thrombosis	disease	C10;C14	Disease or Syndrome	23199288	CTD_human	Nervous System Diseases	Cerebral Thrombosis
718	C3	C2931788	Atypical Hemolytic Uremic Syndrome	disease	C12;C13;C15	Disease or Syndrome	18796626	GENOMICS_ENGLAND	Renal Disorder	Atypical Hemolytic Uremic Syndrome
718	C3	C0472381	Posterior Circulation Transient Ischemic Attack	disease	C10;C14	Disease or Syndrome	23199288	CTD_human	Nervous System Diseases	Transient Ischemic Attack
718	C3	C0751847	Embolic Infarction, Middle Cerebral Artery	disease	C10;C14	Disease or Syndrome	23199288	CTD_human	Nervous System Diseases	Cerebral Artery Infarction
718	C3	C1527335	Transient Ischemic Attack, Anterior Circulation	disease	C10;C14	Disease or Syndrome	23199288	CTD_human	Nervous System Diseases	Transient Ischemic Attack
718	C3	C0751022	Brain Stem Ischemia, Transient	disease	C10;C14	Disease or Syndrome	23199288	CTD_human	Nervous System Diseases	Brain Ischemia
718	C3	C0751845	Middle Cerebral Artery Embolus	disease	C10;C14	Disease or Syndrome	23199288	CTD_human	Nervous System Diseases	Middle Cerebral Artery Syndrome
718	C3	C0030807	Pemphigus	disease	C17;C20	Disease or Syndrome	74171	CTD_human	Immune System Diseases	Pemphigus
718	C3	C0022660	Kidney Failure, Acute	disease	C12;C13	Disease or Syndrome	28885000	CTD_human	Renal Disorder	Kidney Failure
718	C3	C0751849	Right Middle Cerebral Artery Infarction	disease	C10;C14	Disease or Syndrome	23199288	CTD_human	Nervous System Diseases	Cerebral Artery Infarction
718	C3	C0376362	Purpura Hemorrhagica	disease	C14;C15;C20;C23	Disease or Syndrome	1353212	CTD_human	Immune System Diseases	Purpura
718	C3	C1969651	Macular Degeneration, Age-Related, 9	disease	C11	Disease or Syndrome	17634448,24036952	UNIPROT	Eye Diseases	Macular Degeneration
718	C3	C0007787	Transient Ischemic Attack	disease	C10;C14	Disease or Syndrome	23199288	CTD_human	Nervous System Diseases	Transient Ischemic Attack
718	C3	C1262760	Hepatitis, Drug-Induced	disease	C06;C25	Disease or Syndrome	16099942	CTD_human	Digestive System Diseases	Hepatitis
718	C3	C0034152	Henoch-Schoenlein Purpura	disease	C14;C15;C20;C23	Disease or Syndrome	1353212	CTD_human	Immune System Diseases	Purpura
718	C3	C0003257	Antibody Deficiency Syndrome	disease	C20	Disease or Syndrome	1350678	CTD_human	Immune System Diseases	Antibody Deficiency Syndrome
718	C3	C0238281	Middle Cerebral Artery Syndrome	disease	C10;C14	Disease or Syndrome	23199288	CTD_human	Nervous System Diseases	Middle Cerebral Artery Syndrome
718	C3	C0086922	Rheumatoid Purpura	disease	C14;C15;C20;C23	Disease or Syndrome	1353212	CTD_human	Immune System Diseases	Purpura
718	C3	C0751848	Thrombotic Infarction, Middle Cerebral Artery	disease	C10;C14	Disease or Syndrome	23199288	CTD_human	Nervous System Diseases	Cerebral Artery Infarction
718	C3	C0751021	Crescendo Transient Ischemic Attacks	disease	C10;C14	Disease or Syndrome	23199288	CTD_human	Nervous System Diseases	Transient Ischemic Attack
718	C3	C0751020	Transient Ischemic Attack, Vertebrobasilar Circulation	disease	C10;C14	Disease or Syndrome	23199288	CTD_human	Nervous System Diseases	Transient Ischemic Attack
718	C3	C0042386	Vasculitis, Hemorrhagic	disease	C14;C15;C20;C23	Disease or Syndrome	1353212	CTD_human	Immune System Diseases	Vasculitis
718	C3	C0740392	Infarction, Middle Cerebral Artery	disease	C10;C14	Disease or Syndrome	23199288	CTD_human	Nervous System Diseases	Brain Infarction
718	C3	C0011860	Diabetes Mellitus, Non-Insulin-Dependent	disease	C18;C19	Disease or Syndrome	20504758	CTD_human	Endocrine System Diseases	Diabetes Mellitus
718	C3	C0751019	Carotid Circulation Transient Ischemic Attack	disease	C10;C14	Disease or Syndrome	23199288	CTD_human	Nervous System Diseases	Transient Ischemic Attack
718	C3	C3658290	Drug-Induced Acute Liver Injury	disease	C06;C25	Disease or Syndrome	16099942	CTD_human	Digestive System Diseases	Liver Diseases
718	C3	C0917805	Transient Cerebral Ischemia	disease	C10;C14	Disease or Syndrome	23199288	CTD_human	Nervous System Diseases	Cerebral Ischemia
718	C3	C0263313	Pemphigus Foliaceus	disease	C17;C20	Disease or Syndrome	74171	CTD_human	Immune System Diseases	Pemphigus
718	C3	C0086445	Idiopathic Membranous Glomerulonephritis	disease	C12;C13;C20	Disease or Syndrome	25954969	CTD_human	Immune System Diseases	Glomerulonephritis
718	C3	C2237660	exudative macular degeneration	disease	C11	Disease or Syndrome	22705344,26691988	GWASCAT	Eye Diseases	Macular Degeneration
718	C3	C4279912	Chemically-Induced Liver Toxicity	disease	C06;C25	Disease or Syndrome	16099942	CTD_human	Digestive System Diseases	Liver Diseases
718	C3	C1565662	Acute Kidney Insufficiency	disease	C12;C13	Disease or Syndrome	28885000	CTD_human	Renal Disorder	Kidney Insufficiency
718	C3	C0030809	Pemphigus Vulgaris	disease	C17;C20	Disease or Syndrome	74171	CTD_human	Immune System Diseases	Pemphigus
718	C3	C4277682	Chemical and Drug Induced Liver Injury	disease	C06;C25	Disease or Syndrome	16099942	CTD_human	Digestive System Diseases	Liver Diseases
718	C3	C0021051	Immunologic Deficiency Syndromes	group	C20	Disease or Syndrome	1350678	CTD_human	Immune System Diseases	Immunologic Deficiency Syndromes
718	C3	C0860207	Drug-Induced Liver Disease	disease	C06;C25	Disease or Syndrome	16099942	CTD_human	Digestive System Diseases	Liver Diseases
720	C4A	C0021051	Immunologic Deficiency Syndromes	group	C20	Disease or Syndrome	8473511	CTD_human	Immune System Diseases	Immunologic Deficiency Syndromes
720	C4A	C0003257	Antibody Deficiency Syndrome	disease	C20	Disease or Syndrome	8473511	CTD_human	Immune System Diseases	Antibody Deficiency Syndrome
735	C9	C3151189	C9 Deficiency	disease	C20	Disease or Syndrome	2241452,12596049,9182899,11359403,9144525,9634479,9570574,9703418,28617419,9634479	CLINVAR#UNIPROT	Immune System Diseases	C9 Deficiency
735	C9	C0221056	Adult type dermatomyositis	disease	C05;C10;C17	Disease or Syndrome	11359403	CTD_human	Skin and Connective Tissue Diseases	Dermatomyositis
735	C9	C0021051	Immunologic Deficiency Syndromes	group	C20	Disease or Syndrome	11359403,9570574	CTD_human	Immune System Diseases	Immunologic Deficiency Syndromes
735	C9	C0345967	Malignant mesothelioma	disease	C04;C08	Neoplastic Process	23056237	CTD_human	Neoplasms	Lung Cancer
735	C9	C2237660	exudative macular degeneration	disease	C11	Disease or Syndrome	26691988	GWASCAT	Eye Diseases	Macular Degeneration
735	C9	C0003257	Antibody Deficiency Syndrome	disease	C20	Disease or Syndrome	9570574,11359403	CTD_human	Immune System Diseases	Antibody Deficiency Syndrome
735	C9	C0242383	Age related macular degeneration	disease	C11	Disease or Syndrome	26691988,24036952	GWASCAT#CTD_human	Eye Diseases	Macular Degeneration
735	C9	C0343097	Nodular Elastoidosis	disease	C17	Disease or Syndrome	11359403	CTD_human	Skin and Connective Tissue Diseases	Nodular Elastoidosis
735	C9	C3810042	MACULAR DEGENERATION, AGE-RELATED, 15	disease		Disease or Syndrome	24036952	UNIPROT#CLINVAR	Eye Diseases	Macular Degeneration
735	C9	C0011633	Dermatomyositis	disease	C05;C10;C17	Disease or Syndrome	11359403	CTD_human	Skin and Connective Tissue Diseases	Dermatomyositis
735	C9	C1136210	Meningitis, Meningococcal, Serogroup W-135	disease	C01;C10	Disease or Syndrome	9570574	CTD_human	Nervous System Diseases	Meningococcal meningitis
735	C9	C2239176	Liver carcinoma	disease	C04;C06	Neoplastic Process	19363144	CTD_human	Neoplasms	Liver Cancer
735	C9	C1136209	Meningitis, Meningococcal, Serogroup Y	disease	C01;C10	Disease or Syndrome	9570574	CTD_human	Nervous System Diseases	Meningococcal meningitis
735	C9	C0015704	Favre-Racouchot Syndrome	disease	C17	Disease or Syndrome	11359403	CTD_human	Skin and Connective Tissue Diseases	Favre-Racouchot Syndrome
735	C9	C0263666	Dermatomyositis, Childhood Type	disease	C05;C10;C17	Disease or Syndrome	11359403	CTD_human	Skin and Connective Tissue Diseases	Dermatomyositis
735	C9	C1135745	Meningitis, Meningococcal, Serogroup A	disease	C01;C10	Disease or Syndrome	9570574	CTD_human	Nervous System Diseases	Meningococcal meningitis
735	C9	C0025294	Meningococcal meningitis	disease	C01;C10	Disease or Syndrome	9570574	CTD_human	Nervous System Diseases	Meningococcal meningitis
735	C9	C0015456	Facial Dermatoses	disease	C17	Disease or Syndrome	11359403	CTD_human	Skin and Connective Tissue Diseases	Dermatitis
735	C9	C1135747	Meningitis, Meningococcal, Serogroup C	disease	C01;C10	Disease or Syndrome	9570574	CTD_human	Nervous System Diseases	Meningococcal meningitis
735	C9	C1135746	Meningitis, Meningococcal, Serogroup B	disease	C01;C10	Disease or Syndrome	9570574	CTD_human	Nervous System Diseases	Meningococcal meningitis
735	C9	C1536085	Geographic Atrophy	disease	C11	Disease or Syndrome	26691988	GWASCAT	Eye Diseases	Geographic Atrophy
84909	AOPEP	C3714758	Juvenile psoriatic arthritis	disease	C05;C17;C20	Disease or Syndrome	19565504	CTD_human	Immune System Diseases	Juvenile arthritis
84909	AOPEP	C3495559	Juvenile arthritis	disease	C05;C17;C20	Disease or Syndrome	19565504	CTD_human	Immune System Diseases	Juvenile arthritis
84909	AOPEP	C0004238	Atrial Fibrillation	disease	C14;C23	Disease or Syndrome	28416818,22544366,22544366	GWASCAT#CTD_human#GWASDB	Cardiovascular Diseases	Atrial Fibrillation
84909	AOPEP	C0087031	Juvenile-Onset Still Disease	disease	C05;C17;C20	Disease or Syndrome	19565504	CTD_human	Immune System Diseases	Still Disease
84909	AOPEP	C0235480	Paroxysmal atrial fibrillation	disease	C14;C23	Disease or Syndrome	22544366	CTD_human	Cardiovascular Diseases	Atrial Fibrillation
796	CALCA	C0005586	Bipolar Disorder	disease	F03	Mental or Behavioral Dysfunction	11317366	PSYGENET	Psychiatric/Brain disorders	Bipolar Disorder
796	CALCA	C0007370	Catalepsy	disease	C10;C23	Mental or Behavioral Dysfunction	6686863,6303368,6293644	CTD_human	Congenital, Hereditary, and Neonatal Diseases and Abnormalities	Catalepsy
796	CALCA	C0025363	Mental Retardation, Psychosocial	disease	C10;C23;F01;F03	Mental or Behavioral Dysfunction	11357950	CTD_human	Psychiatric/Brain disorders	Intellectual Disability
796	CALCA	C0154748	Lesion of Sciatic Nerve	group	C10	Disease or Syndrome	19852068	CTD_human	Nervous System Diseases	Sciatic Neuritis
796	CALCA	C0020437	Hypercalcemia	disease	C18	Disease or Syndrome	1115441,12637657	CTD_human	Nutritional and Metabolic Diseases	Hypercalcemia
796	CALCA	C0034069	Pulmonary Fibrosis	disease	C08	Disease or Syndrome	17365031	CTD_human	Respiratory Tract Diseases	Pulmonary Fibrosis
796	CALCA	C0751925	Sciatic Nerve Palsy	disease	C10	Disease or Syndrome	19852068	CTD_human	Nervous System Diseases	Sciatic Neuritis
796	CALCA	C0751924	Neuralgia-Neuritis, Sciatic Nerve	disease	C10	Disease or Syndrome	19852068	CTD_human	Nervous System Diseases	Neuralgia
796	CALCA	C0149931	Migraine Disorders	group	C10	Disease or Syndrome	17635592,12574409	CTD_human	Nervous System Diseases	Migraine
796	CALCA	C0338480	Common Migraine	disease	C10	Disease or Syndrome	11304026,14659530	CTD_human	Nervous System Diseases	Migraine
796	CALCA	C0242013	Sciatic Neuritis	disease	C10	Disease or Syndrome	19852068	CTD_human	Nervous System Diseases	Sciatic Neuritis
796	CALCA	C0042331	Migraine Variant	disease	C10	Disease or Syndrome	12574409,17635592	CTD_human	Nervous System Diseases	Migraine
796	CALCA	C0013080	Down Syndrome	disease	C10;C16	Disease or Syndrome	16289943	CTD_human	Congenital, Hereditary, and Neonatal Diseases and Abnormalities	Down Syndrome
796	CALCA	C0029408	Degenerative polyarthritis	disease	C05	Disease or Syndrome	16690336	CTD_human	Musculoskeletal Diseases	Arthritis
796	CALCA	C0020538	Hypertensive disease	group	C14	Disease or Syndrome	9887042,1849535	CTD_human	Cardiovascular Diseases	Hypertensive disease
796	CALCA	C0917816	Mental deficiency	disease	C10;C23;F01;F03	Mental or Behavioral Dysfunction	11357950	CTD_human	Psychiatric/Brain disorders	Intellectual Disability
796	CALCA	C0086743	Osteoarthrosis Deformans	disease	C05	Disease or Syndrome	16690336	CTD_human	Musculoskeletal Diseases	Osteoarthrosis Deformans
796	CALCA	C0085129	Bronchial Hyperreactivity	disease	C08	Disease or Syndrome	15127121,16777450	CTD_human	Respiratory Tract Diseases	Bronchial hyperreactivity
796	CALCA	C0033578	Prostatic Neoplasms	group	C04;C12	Neoplastic Process	16222118	CTD_human	Neoplasms	Prostate cancer
796	CALCA	C0004352	Autistic Disorder	group	F03	Mental or Behavioral Dysfunction	11357950	CTD_human	Psychiatric/Brain disorders	Autistic Disorder
796	CALCA	C0393786	Trigeminal Neuralgia, Idiopathic	disease	C07;C10	Disease or Syndrome	27093858	CTD_human	Nervous System Diseases	Trigeminal neuralgia
796	CALCA	C0432417	Trisomy 21, Meiotic Nondisjunction	disease	C10;C16	Disease or Syndrome	16289943	CTD_human	Congenital, Hereditary, and Neonatal Diseases and Abnormalities	Down Syndrome
796	CALCA	C0700438	Sick Headaches	disease	C10	Disease or Syndrome	17635592,12574409	CTD_human	Nervous System Diseases	Sick Headaches
796	CALCA	C0521664	Acute Confusional Migraine	disease	C10	Disease or Syndrome	17635592,12574409	CTD_human	Nervous System Diseases	Migraine
796	CALCA	C0376358	Malignant neoplasm of prostate	disease	C04;C12	Neoplastic Process	16222118	CTD_human	Neoplasms	Prostate cancer
796	CALCA	C0018984	Hemicrania migraine	disease	C10	Disease or Syndrome	12574409,17635592	CTD_human	Nervous System Diseases	Migraine
796	CALCA	C0432416	Down Syndrome, Partial Trisomy 21	disease	C10;C16	Disease or Syndrome	16289943	CTD_human	Congenital, Hereditary, and Neonatal Diseases and Abnormalities	Down Syndrome
796	CALCA	C0270858	Abdominal Migraine	disease	C10	Disease or Syndrome	17635592,12574409	CTD_human	Nervous System Diseases	Migraine
796	CALCA	C0007852	Cervical Migraine Syndrome	disease	C10	Disease or Syndrome	17635592,12574409	CTD_human	Nervous System Diseases	Migraine
796	CALCA	C0026141	Milk-Alkali Syndrome	disease	C18	Disease or Syndrome	12637657,1115441	CTD_human	Nutritional and Metabolic Diseases	Milk-Alkali Syndrome
796	CALCA	C0020796	Profound Mental Retardation	disease	C10;C23;F01;F03	Mental or Behavioral Dysfunction	11357950	CTD_human	Psychiatric/Brain disorders	Intellectual Disability
796	CALCA	C0149940	Sciatic Neuropathy	disease	C10	Disease or Syndrome	19852068	CTD_human	Nervous System Diseases	Neuropathy
796	CALCA	C0751081	Trisomy 21, Mitotic Nondisjunction	disease	C10;C16	Disease or Syndrome	16289943	CTD_human	Congenital, Hereditary, and Neonatal Diseases and Abnormalities	Down Syndrome
796	CALCA	C0338489	Status Migrainosus	disease	C10	Disease or Syndrome	17635592,12574409	CTD_human	Nervous System Diseases	Migraine
796	CALCA	C0393787	Secondary Trigeminal Neuralgia	disease	C07;C10	Disease or Syndrome	27093858	CTD_human	Nervous System Diseases	Trigeminal neuralgia
796	CALCA	C0040997	Trigeminal Neuralgia	disease	C07;C10	Disease or Syndrome	27093858	CTD_human	Nervous System Diseases	Trigeminal neuralgia
796	CALCA	C0085786	Hamman-Rich syndrome	disease	C08	Disease or Syndrome	17365031	CTD_human	Respiratory Tract Diseases	Pulmonary Fibrosis
796	CALCA	C3714756	Intellectual Disability	group	C10;C23;F01;F03	Mental or Behavioral Dysfunction	11357950	CTD_human	Psychiatric/Brain disorders	Intellectual Disability
811	CALR	C0009404	Colorectal Neoplasms	group	C04;C06	Neoplastic Process	17187072	CTD_human	Neoplasms	Colorectal Cancer
811	CALR	C0009402	Colorectal Carcinoma	disease	C04;C06	Neoplastic Process	17187072	CTD_human	Neoplasms	Colorectal Cancer
811	CALR	C0158995	Congenital anemia	disease		Disease or Syndrome	24325356,24325359	GENOMICS_ENGLAND	Blood Disorders	Anemia
811	CALR	C0036349	Paranoid Schizophrenia	disease	F03	Mental or Behavioral Dysfunction	18801343	PSYGENET	Psychiatric/Brain disorders	Schizophrenia
811	CALR	C0036939	Shared Paranoid Disorder	disease	F03	Mental or Behavioral Dysfunction	22507216	PSYGENET	Psychiatric/Brain disorders	Shared Paranoid Disorder
811	CALR	C0349204	Nonorganic psychosis	disease		Mental or Behavioral Dysfunction	22507216,21182888	PSYGENET	Psychiatric/Brain disorders	Non-organic psychosis
811	CALR	C0279626	Squamous cell carcinoma of esophagus	disease	C04;C06	Neoplastic Process	21517111	CTD_human	Neoplasms	Esophagus Neoplasm
811	CALR	C0033975	Psychotic Disorders	group	F03	Mental or Behavioral Dysfunction	22507216,21182888	PSYGENET	Psychiatric/Brain disorders	Psychosis
811	CALR	C0033578	Prostatic Neoplasms	group	C04;C12	Neoplastic Process	17566973	CTD_human	Neoplasms	Prostate cancer
811	CALR	C0376358	Malignant neoplasm of prostate	disease	C04;C12	Neoplastic Process	17566973	CTD_human	Neoplasms	Prostate cancer
811	CALR	C0151744	Myocardial Ischemia	disease	C14	Disease or Syndrome	16214533	CTD_human	Cardiovascular Diseases	Myocardial Ischemia
811	CALR	C0036337	Schizoaffective Disorder	disease	F03	Mental or Behavioral Dysfunction	18801343,19760677	PSYGENET	Psychiatric/Brain disorders	Schizoaffective Disorder
811	CALR	C1527249	Colorectal Cancer	disease	C04;C06	Neoplastic Process	17187072	CTD_human	Neoplasms	Colorectal Cancer
811	CALR	C0005586	Bipolar Disorder	disease	F03	Mental or Behavioral Dysfunction	18771604	PSYGENET	Psychiatric/Brain disorders	Bipolar Disorder
822	CAPG	C1266044	Collecting Duct Carcinoma of the Kidney	disease	C04;C12;C13	Neoplastic Process	15108329	CTD_human	Neoplasms	Renal Cancer
822	CAPG	C1306837	Papillary Renal Cell Carcinoma	disease	C04;C12;C13	Neoplastic Process	15108329	CTD_human	Neoplasms	Renal Cancer
822	CAPG	C0007134	Renal Cell Carcinoma	disease	C04;C12;C13	Neoplastic Process	15108329	CTD_human	Neoplasms	Renal Cancer
822	CAPG	C1266042	Chromophobe Renal Cell Carcinoma	disease	C04;C12;C13	Neoplastic Process	15108329	CTD_human	Neoplasms	Renal Cancer
822	CAPG	C0279702	Conventional (Clear Cell) Renal Cell Carcinoma	disease	C04;C12;C13	Neoplastic Process	15108329	CTD_human	Neoplasms	Renal Cancer
822	CAPG	C1266043	Sarcomatoid Renal Cell Carcinoma	disease	C04;C12;C13	Neoplastic Process	15108329	CTD_human	Neoplasms	Renal Cancer
822	CAPG	C0023467	Leukemia, Myelocytic, Acute	disease	C04	Neoplastic Process	18206229	CTD_human	Neoplasms	Leukemia
822	CAPG	C0152013	Adenocarcinoma of lung (disorder)	disease	C04;C08	Neoplastic Process	19381893	CTD_human	Neoplasms	Lung Cancer
822	CAPG	C0026998	Acute Myeloid Leukemia, M1	disease	C04	Neoplastic Process	18206229	CTD_human	Neoplasms	Myeloid Leukemia
822	CAPG	C1879321	Acute Myeloid Leukemia (AML-M2)	disease	C04	Neoplastic Process	18206229	CTD_human	Neoplasms	Leukemia
11132	CAPN10	C0025363	Mental Retardation, Psychosocial	disease	C10;C23;F01;F03	Mental or Behavioral Dysfunction	21937992	CTD_human	Psychiatric/Brain disorders	Intellectual Disability
11132	CAPN10	C0011860	Diabetes Mellitus, Non-Insulin-Dependent	disease	C18;C19	Disease or Syndrome	11481585,14574648,15240652,12107250,14602801,12161543,11017071,23349674	CLINVAR#CTD_human	Endocrine System Diseases	Diabetes Mellitus
11132	CAPN10	C3714756	Intellectual Disability	group	C10;C23;F01;F03	Mental or Behavioral Dysfunction	26350204,21937992,21937992	GENOMICS_ENGLAND#CTD_human	Psychiatric/Brain disorders	Intellectual Disability
11132	CAPN10	C0917816	Mental deficiency	disease	C10;C23;F01;F03	Mental or Behavioral Dysfunction	21937992	CTD_human	Psychiatric/Brain disorders	Intellectual Disability
11132	CAPN10	C0020796	Profound Mental Retardation	disease	C10;C23;F01;F03	Mental or Behavioral Dysfunction	21937992	CTD_human	Psychiatric/Brain disorders	Intellectual Disability
829	CAPZA1	C0020538	Hypertensive disease	group	C14	Disease or Syndrome	25249183	GWASCAT	Cardiovascular Diseases	Hypertensive disease
829	CAPZA1	C0279626	Squamous cell carcinoma of esophagus	disease	C04;C06	Neoplastic Process	21517111	CTD_human	Neoplasms	Esophagus Neoplasm
842	CASP9	C0917798	Cerebral Ischemia	disease	C10;C14	Disease or Syndrome	11756504	CTD_human	Nervous System Diseases	Cerebral Ischemia
842	CASP9	C0472381	Posterior Circulation Transient Ischemic Attack	disease	C10;C14	Disease or Syndrome	11333366	CTD_human	Nervous System Diseases	Transient Ischemic Attack
842	CASP9	C0035305	Retinal Detachment	disease	C11	Disease or Syndrome	18497877	CTD_human	Eye Diseases	Retinal Detachment
842	CASP9	C0751022	Brain Stem Ischemia, Transient	disease	C10;C14	Disease or Syndrome	11333366	CTD_human	Nervous System Diseases	Brain Ischemia
842	CASP9	C0031117	Peripheral Neuropathy	group	C10	Disease or Syndrome	20864405	CTD_human	Nervous System Diseases	Neuropathy
842	CASP9	C0751021	Crescendo Transient Ischemic Attacks	disease	C10;C14	Disease or Syndrome	11333366	CTD_human	Nervous System Diseases	Transient Ischemic Attack
842	CASP9	C0007786	Brain Ischemia	disease	C10;C14	Disease or Syndrome	11756504	CTD_human	Nervous System Diseases	Cerebral Ischemia
842	CASP9	C0751020	Transient Ischemic Attack, Vertebrobasilar Circulation	disease	C10;C14	Disease or Syndrome	11333366	CTD_human	Nervous System Diseases	Transient Ischemic Attack
842	CASP9	C0339546	Retinal Pigment Epithelial Detachment	disease	C11	Disease or Syndrome	18497877	CTD_human	Eye Diseases	Retinal Pigment Epithelial Detachment
842	CASP9	C0917805	Transient Cerebral Ischemia	disease	C10;C14	Disease or Syndrome	11333366	CTD_human	Nervous System Diseases	Cerebral Ischemia
842	CASP9	C1527335	Transient Ischemic Attack, Anterior Circulation	disease	C10;C14	Disease or Syndrome	11333366	CTD_human	Nervous System Diseases	Transient Ischemic Attack
842	CASP9	C0376358	Malignant neoplasm of prostate	disease	C04;C12	Neoplastic Process	17199135	CTD_human	Neoplasms	Prostate cancer
842	CASP9	C0007787	Transient Ischemic Attack	disease	C10;C14	Disease or Syndrome	11333366	CTD_human	Nervous System Diseases	Transient Ischemic Attack
842	CASP9	C0751019	Carotid Circulation Transient Ischemic Attack	disease	C10;C14	Disease or Syndrome	11333366	CTD_human	Nervous System Diseases	Transient Ischemic Attack
842	CASP9	C0376670	Pancreatitis, Alcoholic	disease	C06;C25	Disease or Syndrome	28754779	GWASCAT	Digestive System Diseases	Pancreatitis
842	CASP9	C0033578	Prostatic Neoplasms	group	C04;C12	Neoplastic Process	17199135	CTD_human	Neoplasms	Prostate cancer
846	CASR	C0342637	Hypocalciuric hypercalcemia, familial, type 1	disease	C18	Disease or Syndrome	17473068,17698911,7726161,7673400,23966241,16598859,19789209,26386835,19179454,9298824,22114145,25292184,11762699,8636323,8702647,23169696,25104082,7916660,21643651,21566075,15579740,15879434,27434672,8878438,16740594,15572418,19073830,17698911,7916660	UNIPROT#CLINVAR#CTD_human	Nutritional and Metabolic Diseases	Hypocalciuric hypercalcemia
846	CASR	C1809471	Familial benign hypercalcemia	disease		Disease or Syndrome	28492532,18887540,14089114,7874174,11668634,27666534,22422767,11231970,25091521,7916660,6543841,17473068,9011580,17698911,8702647,15292296,19759318,15879434,7054696,7673400,20972686,791660,22798347,12095982,15579740,7791841,21289269,10468915,24203066,1575	CLINVAR	Nutritional and Metabolic Diseases	Hypercalcemia
846	CASR	C3715128	HYPOCALCEMIA, AUTOSOMAL DOMINANT 1	disease		Disease or Syndrome	8878438,12915654,8733126,8813042,7874174,12050233,9661634,19179454,9920108,12107202,10487661,16608894,12241879,12574188,22789683,15551332,25766501,23169696,8702647,9253358,23966241,15005845,12191970,12241879,11152759,17048213,12107202	UNIPROT#CLINVAR	Nutritional and Metabolic Diseases	Hypocalcemia
846	CASR	C0342345	Hypoparathyroidism - autosomal dominant	disease	C18;C19;C23	Disease or Syndrome	11134112,19759318,12114500,21289269,16608894,12050233,12241879,17284438,12191970,26161261,9253358,9661634,22422767,12574188,21645025,12915654,24203066,28492532,8733126,8698326,10487661,26963950,12107202,7874174,9920108,24297799,20972686,25091521,9011580,8	CLINVAR	Nutritional and Metabolic Diseases	Hypocalcemia
846	CASR	C1832615	HYPERPARATHYROIDISM, NEONATAL SEVERE	disease	C16;C19	Disease or Syndrome	6543841,8675635,9253359,15572418,7791841,9011580,7054696,11231970,7916660,15292296,9253359,8675635,17555508,8878438,14985373,15572418,27434672	CLINVAR#UNIPROT	Endocrine System Diseases	Hyperparathyroidism
846	CASR	C4048195	Autosomal dominant hypocalcemia	disease		Disease or Syndrome	12574188,12107202,8733126,23966241,7874174,9661634,25766501,16608894,9920108,19179454,12241879,8702647,15551332,10487661,22789683,12050233,8878438,8813042,9253358,23169696,12915654	UNIPROT	Nutritional and Metabolic Diseases	Hypocalcemia
846	CASR	C0007194	Hypertrophic Cardiomyopathy	disease	C14	Disease or Syndrome	25741868	CLINVAR	Cardiovascular Diseases	Cardiomyopathy
846	CASR	C1840348	Hypocalciuric Hypercalcemia, Acquired	disease	C18	Disease or Syndrome	23966241,16740594,25292184,9298824,17473068,11762699,19179454,21643651,8636323,7726161,15879434,23169696,7673400,17698911,27434672,19789209,8702647,26386835,16598859,25104082,8878438,15579740,21566075,7916660,22114145,15572418	UNIPROT	Nutritional and Metabolic Diseases	Hypocalciuric hypercalcemia
846	CASR	C0020626	Hypoparathyroidism	disease	C19	Disease or Syndrome	11701698	CTD_human	Endocrine System Diseases	Hypoparathyroidism
846	CASR	C3714756	Intellectual Disability	group	C10;C23;F01;F03	Mental or Behavioral Dysfunction	21667241,27390877	GENOMICS_ENGLAND	Psychiatric/Brain disorders	Intellectual Disability
846	CASR	C0950123	Genetic Diseases, Inborn	group	C16	Disease or Syndrome	26855056,20846291,28122587	CLINVAR	Congenital, Hereditary, and Neonatal Diseases and Abnormalities	Genetic Diseases
846	CASR	C0020502	Hyperparathyroidism	disease	C19	Disease or Syndrome	11589681,9011580	CTD_human	Endocrine System Diseases	Hyperparathyroidism
846	CASR	C1832648	Hypoparathyroidism familial isolated	disease	C19	Disease or Syndrome	20119591	CTD_human	Endocrine System Diseases	Hypoparathyroidism
846	CASR	C0262587	Parathyroid Adenoma	disease	C04;C19	Neoplastic Process	25741868	CLINVAR	Neoplasms	Parathyroid Cancer
846	CASR	C0020437	Hypercalcemia	disease	C18	Disease or Syndrome	25741868,9011580	CLINVAR#CTD_human	Nutritional and Metabolic Diseases	Hypercalcemia
846	CASR	C0342342	Idiopathic Hypoparathyroidism	disease	C19	Disease or Syndrome	11701698	CTD_human	Endocrine System Diseases	Hypoparathyroidism
846	CASR	C0022650	Kidney Calculi	disease	C12;C13;C23	Disease or Syndrome	26272126	GWASCAT	Renal Disorder	Kidney Calculi
846	CASR	C0026141	Milk-Alkali Syndrome	disease	C18	Disease or Syndrome	9011580	CTD_human	Nutritional and Metabolic Diseases	Milk-Alkali Syndrome
885	CCK	C0007370	Catalepsy	disease	C10;C23	Mental or Behavioral Dysfunction	4040614,2862602	CTD_human	Congenital, Hereditary, and Neonatal Diseases and Abnormalities	Catalepsy
885	CCK	C0338831	Manic	disease	F03	Mental or Behavioral Dysfunction	23399917	PSYGENET	Psychiatric/Brain disorders	Manic Disorder
885	CCK	C0036341	Schizophrenia	disease	F03	Mental or Behavioral Dysfunction	11549403,17471287	PSYGENET	Psychiatric/Brain disorders	Schizophrenia
885	CCK	C0234535	Seizures, Clonic	disease	C10;C23	Disease or Syndrome	6265841	CTD_human	Nervous System Diseases	Seizures
885	CCK	C0751088	Dyskinesia, Medication-Induced	disease	C10;C23;C25	Disease or Syndrome	2320253	CTD_human	Nervous System Diseases	Dyskinesia
885	CCK	C0038358	Gastric ulcer	disease	C06	Disease or Syndrome	11787760,10422768,15024038,11025360,10458643,9872509	CTD_human	Digestive System Diseases	Gastric ulcer
885	CCK	C0149958	Complex partial seizures	disease	C10;C23	Disease or Syndrome	6265841	CTD_human	Nervous System Diseases	Seizures
885	CCK	C0270824	Visual seizure	disease	C10;C23	Disease or Syndrome	6265841	CTD_human	Nervous System Diseases	Seizures
885	CCK	C4317109	Epileptic Seizures	disease	C10;C23	Disease or Syndrome	6265841	CTD_human	Nervous System Diseases	Seizures
885	CCK	C1565321	Cholera Infantum	disease	C06	Disease or Syndrome	7481522	CTD_human	Digestive System Diseases	Cholera Infantum
885	CCK	C0751123	Atonic Absence Seizures	disease	C10;C23	Disease or Syndrome	6265841	CTD_human	Nervous System Diseases	Seizures
885	CCK	C0270846	Epileptic drop attack	disease	C10;C23	Disease or Syndrome	6265841	CTD_human	Congenital, Hereditary, and Neonatal Diseases and Abnormalities	Atonic seizures
885	CCK	C4505436	Generalized Absence Seizures	disease	C10;C23	Disease or Syndrome	6265841	CTD_human	Nervous System Diseases	Seizures
885	CCK	C0023895	Liver diseases	group	C06	Disease or Syndrome	19784758	CTD_human	Digestive System Diseases	Liver Diseases
885	CCK	C0422855	Vertiginous seizure	disease	C10;C23	Disease or Syndrome	6265841	CTD_human	Nervous System Diseases	Seizures
885	CCK	C0422853	Olfactory seizure	disease	C10;C23	Disease or Syndrome	6265841	CTD_human	Nervous System Diseases	Seizures
885	CCK	C0751110	Single Seizure	disease	C10;C23	Disease or Syndrome	6265841	CTD_human	Nervous System Diseases	Seizures
885	CCK	C0030305	Pancreatitis	disease	C06	Disease or Syndrome	16499907,16187300	CTD_human	Digestive System Diseases	Pancreatitis
885	CCK	C3495874	Nonepileptic Seizures	disease	C10;C23	Disease or Syndrome	6265841	CTD_human	Nervous System Diseases	Seizures
885	CCK	C0234533	Generalized seizures	disease	C10;C23	Disease or Syndrome	6265841	CTD_human	Nervous System Diseases	Seizures
885	CCK	C0494475	Tonic - clonic seizures	disease	C10;C23	Disease or Syndrome	6265841	CTD_human	Nervous System Diseases	Seizures
885	CCK	C0017178	Gastrointestinal Diseases	group	C06	Disease or Syndrome	7481522	CTD_human	Digestive System Diseases	Gastrointestinal Diseases
885	CCK	C0013386	Dyskinesia, Drug-Induced	disease	C10;C23;C25	Disease or Syndrome	2320253	CTD_human	Nervous System Diseases	Dyskinesia
885	CCK	C0559031	Functional Gastrointestinal Disorders	disease	C06	Disease or Syndrome	7481522	CTD_human	Digestive System Diseases	Gastrointestinal Diseases
885	CCK	C0022333	Jacksonian Seizure	disease	C10;C23	Disease or Syndrome	6265841	CTD_human	Nervous System Diseases	Jacksonian Seizure
6347	CCL2	C0476089	Endometrial Carcinoma	disease	C04;C13	Neoplastic Process	17380299	CTD_human	Neoplasms	Endometrial Cancer
6347	CCL2	C0085786	Hamman-Rich syndrome	disease	C08	Disease or Syndrome	16324872,17720292,26163174	CTD_human	Respiratory Tract Diseases	Pulmonary Fibrosis
6347	CCL2	C0027707	Nephritis, Interstitial	disease	C12;C13	Disease or Syndrome	10385480	CTD_human	Renal Disorder	Nephritis, Interstitial
6347	CCL2	C0740376	Middle Cerebral Artery Thrombosis	disease	C10;C14	Disease or Syndrome	23043544,25257527,12374626	CTD_human	Nervous System Diseases	Cerebral Thrombosis
6347	CCL2	C0037116	Silicosis	disease	C08;C24	Disease or Syndrome	26163174	CTD_human	Respiratory Tract Diseases	Silicosis
6347	CCL2	C0751523	Non-Convulsive Status Epilepticus	disease	C10;C23	Disease or Syndrome	20034406,19490431	CTD_human	Nervous System Diseases	Status Epilepticus
6347	CCL2	C0040128	Thyroid Diseases	group	C19	Disease or Syndrome	23397585	CTD_human	Endocrine System Diseases	Thyroid Diseases
6347	CCL2	C0038220	Status Epilepticus	disease	C10;C23	Disease or Syndrome	19490431,20034406	CTD_human	Nervous System Diseases	Status Epilepticus
6347	CCL2	C0238281	Middle Cerebral Artery Syndrome	disease	C10;C14	Disease or Syndrome	12374626,23043544,25257527	CTD_human	Nervous System Diseases	Middle Cerebral Artery Syndrome
6347	CCL2	C0263628	Tumoral calcinosis	disease	C18	Disease or Syndrome	21193197,21335463	CTD_human	Nutritional and Metabolic Diseases	Tumoral calcinosis
6347	CCL2	C0007786	Brain Ischemia	disease	C10;C14	Disease or Syndrome	15829914,17394460	CTD_human	Nervous System Diseases	Cerebral Ischemia
6347	CCL2	C0010054	Coronary Arteriosclerosis	disease	C14	Disease or Syndrome	11500196,16934270	CTD_human	Cardiovascular Diseases	Arteriosclerosis
6347	CCL2	C0004096	Asthma	disease	C08;C20	Disease or Syndrome	19373627	CTD_human	Respiratory Tract Diseases	Asthma
6347	CCL2	C0239946	Fibrosis, Liver	disease	C06	Disease or Syndrome	20697377	CTD_human	Digestive System Diseases	Liver Fibrosis
6347	CCL2	C1956346	Coronary Artery Disease	disease	C14	Disease or Syndrome	11500196,16934270	CTD_human	Cardiovascular Diseases	Arteriosclerosis
6347	CCL2	C0751524	Simple Partial Status Epilepticus	disease	C10;C23	Disease or Syndrome	20034406,19490431	CTD_human	Nervous System Diseases	Status Epilepticus
6347	CCL2	C0241910	Hepatitis, Autoimmune	disease	C06;C20	Disease or Syndrome	21227906	CTD_human	Immune System Diseases	Autoimmune Hepatitis
6347	CCL2	C0751522	Status Epilepticus, Subclinical	disease	C10;C23	Disease or Syndrome	20034406,19490431	CTD_human	Nervous System Diseases	Status Epilepticus
6347	CCL2	C0011881	Diabetic Nephropathy	disease	C12;C13;C19	Disease or Syndrome	16374426	CTD_human	Renal Disorder	Diabetic Nephropathy
6347	CCL2	C0751846	Left Middle Cerebral Artery Infarction	disease	C10;C14	Disease or Syndrome	23043544,12374626,25257527	CTD_human	Nervous System Diseases	Cerebral Artery Infarction
6347	CCL2	C4302111	Familial Ménière disease	disease		Disease or Syndrome	28787010	GENOMICS_ENGLAND	Ear Or Mastoid Diseases	Meniere Disease
6347	CCL2	C0010346	Crohn Disease	disease	C06	Disease or Syndrome	21829567	CTD_human	Digestive System Diseases	Crohn Disease
6347	CCL2	C0018824	Heart valve disease	group	C14	Disease or Syndrome	21335463	CTD_human	Cardiovascular Diseases	Heart Diseases
6347	CCL2	C0013264	Muscular Dystrophy, Duchenne	disease	C05;C10;C16	Disease or Syndrome	21641384	CTD_human	Nervous System Diseases	Muscular Dystrophy
6347	CCL2	C0750987	Arterial Diseases, Common Carotid	disease	C10;C14	Disease or Syndrome	18022660	CTD_human	Nervous System Diseases	Moyamoya disease
6347	CCL2	C0751847	Embolic Infarction, Middle Cerebral Artery	disease	C10;C14	Disease or Syndrome	12374626,25257527,23043544	CTD_human	Nervous System Diseases	Cerebral Artery Infarction
6347	CCL2	C0549473	Thyroid carcinoma	disease	C04;C19	Neoplastic Process	26037280	CTD_human	Neoplasms	Thyroid Cancer
6347	CCL2	C0524620	Metabolic Syndrome X	disease	C18	Disease or Syndrome	16188961,18486454	CTD_human	Nutritional and Metabolic Diseases	Metabolic Syndrome X
6347	CCL2	C3714636	Pneumonitis	disease	C08	Disease or Syndrome	21625544	CTD_human	Respiratory Tract Diseases	Pneumonia
6347	CCL2	C0004153	Atherosclerosis	disease	C14	Disease or Syndrome	20720404,12677255,12928151	CTD_human	Cardiovascular Diseases	Atherosclerosis
6347	CCL2	C0038219	Status Dysraphicus	disease	C10;C16	Congenital Abnormality	16596675	CTD_human	Congenital, Hereditary, and Neonatal Diseases and Abnormalities	Status Dysraphicus
6347	CCL2	C0949272	IIeocolitis	disease	C06	Disease or Syndrome	21829567	CTD_human	Digestive System Diseases	Colitis
6347	CCL2	C0740392	Infarction, Middle Cerebral Artery	disease	C10;C14	Disease or Syndrome	25257527,23043544,12374626	CTD_human	Nervous System Diseases	Brain Infarction
6347	CCL2	C0041327	Tuberculosis, Pulmonary	disease	C01;C08	Disease or Syndrome	18940815,16352737	CTD_human	Respiratory Tract Diseases	Pulmonary Tuberculosis
6347	CCL2	C0742803	Conus Medullaris Syndrome	disease	C10;C26	Disease or Syndrome	15135227	CTD_human	Nervous System Diseases	Compression of spinal cord
6347	CCL2	C0032285	Pneumonia	disease	C08	Disease or Syndrome	21625544	CTD_human	Respiratory Tract Diseases	Pneumonia
6347	CCL2	C0026640	Mouth Neoplasms	group	C04;C07	Neoplastic Process	25199511	CTD_human	Neoplasms	Mouth Neoplasms
6347	CCL2	C0577631	Carotid Atherosclerosis	disease	C10;C14	Disease or Syndrome	18022660	CTD_human	Neoplasms	Carotid Atherosclerosis
6347	CCL2	C0022661	Kidney Failure, Chronic	disease	C12;C13	Disease or Syndrome	19539174,19420110	CTD_human	Renal Disorder	Kidney Failure
6347	CCL2	C0751849	Right Middle Cerebral Artery Infarction	disease	C10;C14	Disease or Syndrome	25257527,23043544,12374626	CTD_human	Nervous System Diseases	Cerebral Artery Infarction
6347	CCL2	C1704377	Bright Disease	disease	C12;C13	Disease or Syndrome	10385480	CTD_human	Renal Disorder	Nephritis
6347	CCL2	C0917798	Cerebral Ischemia	disease	C10;C14	Disease or Syndrome	17394460,15829914	CTD_human	Nervous System Diseases	Cerebral Ischemia
6347	CCL2	C0750986	Internal Carotid Artery Diseases	disease	C10;C14	Disease or Syndrome	18022660	CTD_human	Nervous System Diseases	Carotid Artery Diseases
6347	CCL2	C0017667	Nodular glomerulosclerosis	disease	C12;C13;C19	Disease or Syndrome	16374426	CTD_human	Endocrine System Diseases	Glomerulosclerosis
6347	CCL2	C0007137	Squamous cell carcinoma	disease	C04	Neoplastic Process	25199511	CTD_human	Neoplasms	Carcinoma
6347	CCL2	C0035222	Respiratory Distress Syndrome, Adult	disease	C08	Disease or Syndrome	25070658	CTD_human	Respiratory Tract Diseases	Respiratory Distress Syndrome
6347	CCL2	C0393734	Complex Partial Status Epilepticus	disease	C10;C23	Disease or Syndrome	19490431,20034406	CTD_human	Nervous System Diseases	Status Epilepticus
6347	CCL2	C0034069	Pulmonary Fibrosis	disease	C08	Disease or Syndrome	17720292,26163174,16324872	CTD_human	Respiratory Tract Diseases	Pulmonary Fibrosis
6347	CCL2	C1262760	Hepatitis, Drug-Induced	disease	C06;C25	Disease or Syndrome	20623750	CTD_human	Digestive System Diseases	Hepatitis
6347	CCL2	C0338831	Manic	disease	F03	Mental or Behavioral Dysfunction	24607605	PSYGENET	Psychiatric/Brain disorders	Manic Disorder
6347	CCL2	C0751845	Middle Cerebral Artery Embolus	disease	C10;C14	Disease or Syndrome	25257527,23043544,12374626	CTD_human	Nervous System Diseases	Middle Cerebral Artery Syndrome
6347	CCL2	C0853193	Bipolar I disorder	disease		Mental or Behavioral Dysfunction	15034225	PSYGENET	Psychiatric/Brain disorders	Bipolar Disorder
6347	CCL2	C0007273	Carotid Artery Diseases	group	C10;C14	Disease or Syndrome	18022660	CTD_human	Nervous System Diseases	Carotid Artery Diseases
6347	CCL2	C2350344	Chronic Lung Injury	disease	C08;C26	Disease or Syndrome	19762220	CTD_human	Respiratory Tract Diseases	Chronic Lung Injury
6347	CCL2	C0020500	Hyperoxaluria	disease	C12;C13	Disease or Syndrome	16284884	CTD_human	Congenital, Hereditary, and Neonatal Diseases and Abnormalities	Hyperoxaluria
6347	CCL2	C0266508	Rachischisis	disease	C10;C16	Congenital Abnormality	16596675	CTD_human	Nervous System Diseases	Spina Bifida
6347	CCL2	C0026764	Multiple Myeloma	disease	C04;C14;C15;C20	Neoplastic Process	16918137	CTD_human	Neoplasms	Multiple Myeloma
6347	CCL2	C0151744	Myocardial Ischemia	disease	C14	Disease or Syndrome	16214533	CTD_human	Cardiovascular Diseases	Myocardial Ischemia
6347	CCL2	C0153381	Malignant neoplasm of mouth	disease	C04;C07	Neoplastic Process	25199511	CTD_human	Neoplasms	Mouth Neoplasms
6347	CCL2	C0041349	Nephritis, Tubulointerstitial	disease	C12;C13	Disease or Syndrome	10385480	CTD_human	Renal Disorder	Nephritis, Interstitial
6347	CCL2	C0040136	Thyroid Neoplasm	disease	C04;C19	Neoplastic Process	26037280	CTD_human	Neoplasms	Thyroid Cancer
6347	CCL2	C0020538	Hypertensive disease	group	C14	Disease or Syndrome	27292124,20667508	CTD_human	Cardiovascular Diseases	Hypertensive disease
6347	CCL2	C0751848	Thrombotic Infarction, Middle Cerebral Artery	disease	C10;C14	Disease or Syndrome	23043544,12374626,25257527	CTD_human	Nervous System Diseases	Cerebral Artery Infarction
6347	CCL2	C0080178	Spina Bifida	disease	C10;C16	Congenital Abnormality	16596675	CTD_human	Nervous System Diseases	Spina Bifida
6347	CCL2	C0032226	Pleural Diseases	group	C08	Disease or Syndrome	10923243	CTD_human	Respiratory Tract Diseases	Pleural Diseases
6347	CCL2	C0036341	Schizophrenia	disease	F03	Mental or Behavioral Dysfunction	18486454	CTD_human	Psychiatric/Brain disorders	Schizophrenia
6347	CCL2	C0151468	Thyroid Gland Follicular Adenoma	disease	C04;C19	Neoplastic Process	26037280	CTD_human	Neoplasms	Thyroid Cancer
6347	CCL2	C0023283	Leishmaniasis, Cutaneous	disease	C03;C17	Disease or Syndrome	20102417	CTD_human	Skin and Connective Tissue Diseases	Leishmaniasis
6347	CCL2	C0017658	Glomerulonephritis	disease	C12;C13	Disease or Syndrome	10385480	CTD_human	Renal Disorder	Glomerulonephritis
6347	CCL2	C0678202	Regional enteritis	disease	C06	Disease or Syndrome	21829567	CTD_human	Digestive System Diseases	Enteritis
6347	CCL2	C0311335	Grand Mal Status Epilepticus	disease	C10;C23	Disease or Syndrome	20034406,19490431	CTD_human	Nervous System Diseases	Status Epilepticus
6347	CCL2	C0023895	Liver diseases	group	C06	Disease or Syndrome	17125873	CTD_human	Digestive System Diseases	Liver Diseases
6347	CCL2	C0086540	Leishmaniasis, New World	disease	C03;C17	Disease or Syndrome	20102417	CTD_human	Skin and Connective Tissue Diseases	Leishmaniasis
6347	CCL2	C0860207	Drug-Induced Liver Disease	disease	C06;C25	Disease or Syndrome	20623750	CTD_human	Digestive System Diseases	Liver Diseases
6347	CCL2	C4279912	Chemically-Induced Liver Toxicity	disease	C06;C25	Disease or Syndrome	20623750	CTD_human	Digestive System Diseases	Liver Diseases
6347	CCL2	C1298681	Oxalosis	disease	C12;C13	Disease or Syndrome	16284884	CTD_human	Renal Disorder	Oxalosis
6347	CCL2	C0086541	Urban cutaneous leishmaniasis	disease	C03;C17	Disease or Syndrome	20102417	CTD_human	Skin and Connective Tissue Diseases	Leishmaniasis
6347	CCL2	C1269683	Major Depressive Disorder	disease	F03	Mental or Behavioral Dysfunction	15296827	PSYGENET	Psychiatric/Brain disorders	Mental Depression
6347	CCL2	C3542021	Duchenne and Becker Muscular Dystrophy	disease	C05;C10;C16	Disease or Syndrome	21641384	CTD_human	Nervous System Diseases	Muscular Dystrophy
6347	CCL2	C0037926	Compression of spinal cord	disease	C10;C26	Disease or Syndrome	15135227	CTD_human	Nervous System Diseases	Compression of spinal cord
6347	CCL2	C0041696	Unipolar Depression	disease	F03	Mental or Behavioral Dysfunction	15296827	PSYGENET	Psychiatric/Brain disorders	Mental Depression
6347	CCL2	C0917713	Becker Muscular Dystrophy	disease	C05;C10;C16	Disease or Syndrome	21641384	CTD_human	Nervous System Diseases	Muscular Dystrophy
6347	CCL2	C0270823	Petit mal status	disease	C10;C23	Disease or Syndrome	20034406,19490431	CTD_human	Nervous System Diseases	Petit mal status
6347	CCL2	C0085129	Bronchial Hyperreactivity	disease	C08	Disease or Syndrome	12388339	CTD_human	Respiratory Tract Diseases	Bronchial hyperreactivity
6347	CCL2	C0600178	External Carotid Artery Diseases	group	C10;C14	Disease or Syndrome	18022660	CTD_human	Nervous System Diseases	Carotid Artery Diseases
6347	CCL2	C0014170	Endometrial Neoplasms	group	C04;C13	Neoplastic Process	17380299	CTD_human	Neoplasms	Endometrial Cancer
6347	CCL2	C3658290	Drug-Induced Acute Liver Injury	disease	C06;C25	Disease or Syndrome	20623750	CTD_human	Digestive System Diseases	Liver Diseases
6347	CCL2	C0005586	Bipolar Disorder	disease	F03	Mental or Behavioral Dysfunction	17928143	PSYGENET	Psychiatric/Brain disorders	Bipolar Disorder
6347	CCL2	C0032300	Lobar Pneumonia	disease	C08	Disease or Syndrome	21625544	CTD_human	Respiratory Tract Diseases	Pneumonia
6347	CCL2	C4277682	Chemical and Drug Induced Liver Injury	disease	C06;C25	Disease or Syndrome	20623750	CTD_human	Digestive System Diseases	Liver Diseases
6347	CCL2	C0023890	Liver Cirrhosis	disease	C06	Disease or Syndrome	20697377	CTD_human	Digestive System Diseases	Liver Cirrhosis
6347	CCL2	C0021400	Influenza	disease	C02;C08	Disease or Syndrome	23326326	CTD_human	Respiratory Tract Diseases	Influenza
9332	CD163	C0750986	Internal Carotid Artery Diseases	disease	C10;C14	Disease or Syndrome	17095719	CTD_human	Nervous System Diseases	Carotid Artery Diseases
9332	CD163	C0036341	Schizophrenia	disease	F03	Mental or Behavioral Dysfunction	24169640	PSYGENET	Psychiatric/Brain disorders	Schizophrenia
9332	CD163	C0750987	Arterial Diseases, Common Carotid	disease	C10;C14	Disease or Syndrome	17095719	CTD_human	Nervous System Diseases	Moyamoya disease
9332	CD163	C0600178	External Carotid Artery Diseases	group	C10;C14	Disease or Syndrome	17095719	CTD_human	Nervous System Diseases	Carotid Artery Diseases
9332	CD163	C0577631	Carotid Atherosclerosis	disease	C10;C14	Disease or Syndrome	17095719	CTD_human	Neoplasms	Carotid Atherosclerosis
9332	CD163	C0007273	Carotid Artery Diseases	group	C10;C14	Disease or Syndrome	17095719	CTD_human	Nervous System Diseases	Carotid Artery Diseases
9332	CD163	C0017661	IGA Glomerulonephritis	disease	C12;C13;C20	Disease or Syndrome	25133636	CTD_human	Immune System Diseases	Glomerulonephritis
940	CD28	C0003873	Rheumatoid Arthritis	disease	C05;C17;C20	Disease or Syndrome	23143596,20453842,19898481,23143596	CTD_human#GWASDB	Immune System Diseases	Rheumatoid Arthritis
940	CD28	C0079773	Lymphoma, T-Cell, Cutaneous	disease	C04;C15;C20	Neoplastic Process	26258847,26192916	CTD_human	Neoplasms	Lymphoma
940	CD28	C0023493	Adult T-Cell Lymphoma/Leukemia	disease	C04;C15;C20	Neoplastic Process	26437031	CTD_human	Neoplasms	Leukemia
940	CD28	C0376407	Granulomatous Slack Skin	disease	C04;C15;C20	Neoplastic Process	26192916,26258847	CTD_human	Neoplasms	Lymphoma
940	CD28	C0019693	HIV Infections	group	C02;C20	Disease or Syndrome	7492435	CTD_human	Immune System Diseases	HIV Infections
940	CD28	C0009324	Ulcerative Colitis	disease	C06	Disease or Syndrome	26192919	GWASCAT	Digestive System Diseases	Colitis
940	CD28	C2350873	Beryllium Disease	disease	C08;C24	Disease or Syndrome	12952926	CTD_human	Respiratory Tract Diseases	Beryllium Disease
940	CD28	C0004364	Autoimmune Diseases	group	C20	Disease or Syndrome	15494542,19077085	CTD_human	Immune System Diseases	Autoimmune Diseases
940	CD28	C4505456	HIV Coinfection	disease	C02;C20	Disease or Syndrome	7492435	CTD_human	Immune System Diseases	HIV Coinfection
940	CD28	C0021390	Inflammatory Bowel Diseases	group	C06	Disease or Syndrome	26192919	GWASCAT	Digestive System Diseases	Inflammatory Bowel Diseases
940	CD28	C0263454	Chloracne	disease	C17	Disease or Syndrome	17101203	CTD_human	Skin and Connective Tissue Diseases	Chloracne
940	CD28	C0079774	Peripheral T-Cell Lymphoma	disease	C04;C15;C20	Neoplastic Process	26192916	CTD_human	Neoplasms	Lymphoma
948	CD36	C0021051	Immunologic Deficiency Syndromes	group	C20	Disease or Syndrome	15690042	CTD_human	Immune System Diseases	Immunologic Deficiency Syndromes
948	CD36	C1842090	Platelet Glycoprotein IV Deficiency	disease	C15;C16	Disease or Syndrome	7686693,11950861,10946357,24917573,7533783,7515716,11019968,25741868,7533783,11950861	CLINVAR#UNIPROT	Congenital, Hereditary, and Neonatal Diseases and Abnormalities	Platelet Glycoprotein IV Deficiency
948	CD36	C0020538	Hypertensive disease	group	C14	Disease or Syndrome	18587397	CTD_human	Cardiovascular Diseases	Hypertensive disease
948	CD36	C1449563	Cardiomyopathy, Familial Idiopathic	disease	C14	Disease or Syndrome	10981864	CTD_human	Cardiovascular Diseases	Cardiomyopathy
948	CD36	C0003257	Antibody Deficiency Syndrome	disease	C20	Disease or Syndrome	15690042	CTD_human	Immune System Diseases	Antibody Deficiency Syndrome
948	CD36	C0162820	Dermatitis, Allergic Contact	disease	C17;C20	Disease or Syndrome	17374397	CTD_human	Immune System Diseases	Dermatitis
948	CD36	C0151744	Myocardial Ischemia	disease	C14	Disease or Syndrome	16214533	CTD_human	Cardiovascular Diseases	Myocardial Ischemia
948	CD36	C0007193	Cardiomyopathy, Dilated	group	C14	Disease or Syndrome	10981864	CTD_human	Cardiovascular Diseases	Cardiomyopathy
920	CD4	C3151379	OKT4 EPITOPE DEFICIENCY	disease		Disease or Syndrome	1708753,1961196,7689618	CLINVAR	Immune System Diseases	T4 Epitope Defiency
920	CD4	C0013264	Muscular Dystrophy, Duchenne	disease	C05;C10;C16	Disease or Syndrome	21641384	CTD_human	Nervous System Diseases	Muscular Dystrophy
920	CD4	C0917713	Becker Muscular Dystrophy	disease	C05;C10;C16	Disease or Syndrome	21641384	CTD_human	Nervous System Diseases	Muscular Dystrophy
920	CD4	C0162526	AIDS-Related Opportunistic Infections	group	C01;C02;C03;C20	Disease or Syndrome	9546790	CTD_human	Immune System Diseases	AIDS
920	CD4	C3542021	Duchenne and Becker Muscular Dystrophy	disease	C05;C10;C16	Disease or Syndrome	21641384	CTD_human	Nervous System Diseases	Muscular Dystrophy
959	CD40LG	C0032300	Lobar Pneumonia	disease	C08	Disease or Syndrome	21625544	CTD_human	Respiratory Tract Diseases	Pneumonia
959	CD40LG	C0398689	Hyper-IgM Immunodeficiency Syndrome, Type 1	disease	C15;C16;C20	Disease or Syndrome	7678782,7717401,7679801,10484640,28492532,19575287,8094231,17351759,1385114,25541662,8889581,16169277,18955577,7679206,9150729,15067037,8589998,9605317,8094231,7679206,8550833,15611226	CLINVAR#UNIPROT#CTD_human	Immune System Diseases	Hyper IgM syndrome
959	CD40LG	C0393554	Amyotrophic Lateral Sclerosis With Dementia	disease	C10;C18	Disease or Syndrome	20348957	CTD_human	Nervous System Diseases	Lateral Sclerosis
959	CD40LG	C3714636	Pneumonitis	disease	C08	Disease or Syndrome	21625544	CTD_human	Respiratory Tract Diseases	Pneumonia
959	CD40LG	C0004364	Autoimmune Diseases	group	C20	Disease or Syndrome	15494542	CTD_human	Immune System Diseases	Autoimmune Diseases
959	CD40LG	C0543859	Amyotrophic Lateral Sclerosis, Guam Form	disease	C10;C18	Disease or Syndrome	20348957	CTD_human	Nervous System Diseases	Lateral Sclerosis
959	CD40LG	C0002736	Amyotrophic Lateral Sclerosis	disease	C10;C18	Disease or Syndrome	20348957	CTD_human	Nervous System Diseases	Lateral Sclerosis
959	CD40LG	C1956346	Coronary Artery Disease	disease	C14	Disease or Syndrome	16368305	CTD_human	Cardiovascular Diseases	Arteriosclerosis
959	CD40LG	C0272236	Hyperimmunoglobulin M syndrome	disease	C15;C16;C20	Disease or Syndrome	19575287,17351759,24402618	CLINVAR	Immune System Diseases	Hyper IgM syndrome
959	CD40LG	C0032285	Pneumonia	disease	C08	Disease or Syndrome	21625544	CTD_human	Respiratory Tract Diseases	Pneumonia
959	CD40LG	C0010054	Coronary Arteriosclerosis	disease	C14	Disease or Syndrome	16368305	CTD_human	Cardiovascular Diseases	Arteriosclerosis
972	CD74	C0162557	Liver Failure, Acute	disease	C06	Disease or Syndrome	16799971	CTD_human	Digestive System Diseases	Liver Failure
972	CD74	C0007131	Non-Small Cell Lung Carcinoma	disease	C04;C08	Neoplastic Process	22919003	CTD_human	Neoplasms	Lung Cancer
972	CD74	C1257931	Mammary Neoplasms, Human	group	C04;C17	Neoplastic Process	19602265	CTD_human	Neoplasms	Breast Cancer
972	CD74	C0006142	Malignant neoplasm of breast	disease	C04;C17	Neoplastic Process	19602265	CTD_human	Neoplasms	Breast Cancer
972	CD74	C1458155	Mammary Neoplasms	group	C04;C17	Neoplastic Process	19602265	CTD_human	Neoplasms	Breast Cancer
972	CD74	C0678222	Breast Carcinoma	disease	C04;C17	Neoplastic Process	19602265	CTD_human	Neoplasms	Breast Cancer
1051	CEBPB	C0917798	Cerebral Ischemia	disease	C10;C14	Disease or Syndrome	17394460	CTD_human	Nervous System Diseases	Cerebral Ischemia
1051	CEBPB	C2239176	Liver carcinoma	disease	C04;C06	Neoplastic Process	14563831	CTD_human	Neoplasms	Liver Cancer
1051	CEBPB	C0085786	Hamman-Rich syndrome	disease	C08	Disease or Syndrome	17177178	CTD_human	Respiratory Tract Diseases	Pulmonary Fibrosis
1051	CEBPB	C0015695	Fatty Liver	disease	C06	Disease or Syndrome	24469900	CTD_human	Digestive System Diseases	Fatty Liver
1051	CEBPB	C2711227	Steatohepatitis	disease	C06	Disease or Syndrome	24469900	CTD_human	Digestive System Diseases	Fatty Liver
1051	CEBPB	C0341869	Subfertility, Female	disease	C13	Disease or Syndrome	21177758	CTD_human	Reproductive disorders	Subfertility, Female
1051	CEBPB	C0007786	Brain Ischemia	disease	C10;C14	Disease or Syndrome	17394460	CTD_human	Nervous System Diseases	Cerebral Ischemia
1051	CEBPB	C0034069	Pulmonary Fibrosis	disease	C08	Disease or Syndrome	17177178	CTD_human	Respiratory Tract Diseases	Pulmonary Fibrosis
1072	CFL1	C0006142	Malignant neoplasm of breast	disease	C04;C17	Neoplastic Process	20562527	CTD_human	Neoplasms	Breast Cancer
1072	CFL1	C1257931	Mammary Neoplasms, Human	group	C04;C17	Neoplastic Process	20562527	CTD_human	Neoplasms	Breast Cancer
1072	CFL1	C0038219	Status Dysraphicus	disease	C10;C16	Congenital Abnormality	17352815	CTD_human	Congenital, Hereditary, and Neonatal Diseases and Abnormalities	Status Dysraphicus
1072	CFL1	C0080178	Spina Bifida	disease	C10;C16	Congenital Abnormality	17352815	CTD_human	Nervous System Diseases	Spina Bifida
1072	CFL1	C0678222	Breast Carcinoma	disease	C04;C17	Neoplastic Process	20562527	CTD_human	Neoplasms	Breast Cancer
1072	CFL1	C0279626	Squamous cell carcinoma of esophagus	disease	C04;C06	Neoplastic Process	21517111	CTD_human	Neoplasms	Esophagus Neoplasm
1072	CFL1	C0266508	Rachischisis	disease	C10;C16	Congenital Abnormality	17352815	CTD_human	Nervous System Diseases	Spina Bifida
1072	CFL1	C1458155	Mammary Neoplasms	group	C04;C17	Neoplastic Process	20562527	CTD_human	Neoplasms	Breast Cancer
1081	CGA	C4302111	Familial Ménière disease	disease		Disease or Syndrome	28787010	GENOMICS_ENGLAND	Ear Or Mastoid Diseases	Meniere Disease
1081	CGA	C0392550	Hemiplegia, Infantile	disease	C10;C23	Disease or Syndrome	10566621	CTD_human	Nervous System Diseases	Hemiplegia
1081	CGA	C0001621	Adrenal Gland Diseases	group	C19	Disease or Syndrome	20146381	CTD_human	Endocrine System Diseases	Adrenal Gland Diseases
1081	CGA	C0029928	Ovarian Diseases	group	C13;C19	Disease or Syndrome	20146381	CTD_human	Endocrine System Diseases	Ovarian Diseases
1081	CGA	C0278110	Hemiplegia, Crossed	disease	C10;C23	Disease or Syndrome	10566621	CTD_human	Nervous System Diseases	Hemiplegia
1081	CGA	C0042131	Uterine Diseases	group	C13	Disease or Syndrome	20146381	CTD_human	Reproductive disorders	Uterine Diseases
1081	CGA	C0028960	Oligospermia	disease	C12	Disease or Syndrome	16483355	CTD_human	Reproductive disorders	Oligospermia
1081	CGA	C0085622	Monoplegia	disease	C10;C23	Disease or Syndrome	10566621	CTD_human	Nervous System Diseases	Monoplegia
1081	CGA	C1720816	Endometrial Diseases	group	C13	Disease or Syndrome	20146381	CTD_human	Reproductive disorders	Endometrial Diseases
1081	CGA	C0154694	Hemiplegia, Spastic	disease	C10;C23	Disease or Syndrome	10566621	CTD_human	Nervous System Diseases	Hemiplegia
1081	CGA	C2931367	Thyroid cancer, follicular	disease	C04	Neoplastic Process	10566621	CTD_human	Neoplasms	Thyroid Cancer
93659	CGB5	C1136382	Sclerocystic Ovaries	disease	C04;C13;C19	Disease or Syndrome	21411543	CTD_human	Neoplasms	Ovarian Cancer
1113	CHGA	C0031511	Pheochromocytoma	disease	C04	Neoplastic Process	11116123	CTD_human	Neoplasms	Pheochromocytoma
1113	CHGA	C0036341	Schizophrenia	disease	F03	Mental or Behavioral Dysfunction	16504480	PSYGENET	Psychiatric/Brain disorders	Schizophrenia
1113	CHGA	C0007131	Non-Small Cell Lung Carcinoma	disease	C04;C08	Neoplastic Process	21595568	CTD_human	Neoplasms	Lung Cancer
1113	CHGA	C1257877	Pheochromocytoma, Extra-Adrenal	disease	C04	Neoplastic Process	11116123	CTD_human	Neoplasms	Pheochromocytoma
1113	CHGA	C4302111	Familial Ménière disease	disease		Disease or Syndrome	28787010	GENOMICS_ENGLAND	Ear Or Mastoid Diseases	Meniere Disease
1116	CHI3L1	C0029408	Degenerative polyarthritis	disease	C05	Disease or Syndrome	18784066	CTD_human	Musculoskeletal Diseases	Arthritis
1116	CHI3L1	C0017638	Glioma	disease	C04	Neoplastic Process	20506295	CTD_human	Neoplasms	Glioma
1116	CHI3L1	C0259783	mixed gliomas	disease	C04	Neoplastic Process	20506295	CTD_human	Neoplasms	Glioma
1116	CHI3L1	C1621958	Glioblastoma Multiforme	disease	C04	Neoplastic Process	21029458	CTD_human	Neoplasms	Glioblastoma Multiforme
1116	CHI3L1	C0334588	Giant Cell Glioblastoma	disease	C04	Neoplastic Process	21029458	CTD_human	Neoplasms	Glioblastoma
1116	CHI3L1	C0017636	Glioblastoma	disease	C04	Neoplastic Process	21029458	CTD_human	Neoplasms	Glioblastoma
1116	CHI3L1	C0555198	Malignant Glioma	disease	C04	Neoplastic Process	20506295	CTD_human	Neoplasms	Glioma
1116	CHI3L1	C0086743	Osteoarthrosis Deformans	disease	C05	Disease or Syndrome	18784066	CTD_human	Musculoskeletal Diseases	Osteoarthrosis Deformans
56994	CHPT1	C0035222	Respiratory Distress Syndrome, Adult	disease	C08	Disease or Syndrome	16292752	CTD_human	Respiratory Tract Diseases	Respiratory Distress Syndrome
9575	CLOCK	C0005586	Bipolar Disorder	disease	F03	Mental or Behavioral Dysfunction	24679394,24673294,24865659,25135782,25724486	PSYGENET	Psychiatric/Brain disorders	Bipolar Disorder
9575	CLOCK	C0041696	Unipolar Depression	disease	F03	Mental or Behavioral Dysfunction	24001941,25349171,23273899,24581835,25135782	PSYGENET	Psychiatric/Brain disorders	Mental Depression
9575	CLOCK	C0085159	Seasonal Affective Disorder	disease	F03	Mental or Behavioral Dysfunction	21835597,10700653,17969870	PSYGENET	Psychiatric/Brain disorders	Seasonal Affective Disorder
9575	CLOCK	C0011570	Mental Depression	disease	F01	Mental or Behavioral Dysfunction	25522426,24673294,22535308,23516567,22826347	PSYGENET	Psychiatric/Brain disorders	Mental Depression
9575	CLOCK	C1269683	Major Depressive Disorder	disease	F03	Mental or Behavioral Dysfunction	25135782,24001941,24581835,23273899,25349171	PSYGENET	Psychiatric/Brain disorders	Mental Depression
9575	CLOCK	C0525045	Mood Disorders	group	F03	Mental or Behavioral Dysfunction	22906517,23604481,22669264,25522426,23951166	PSYGENET	Psychiatric/Brain disorders	Mood Disorders
9575	CLOCK	C0011581	Depressive disorder	disease	F03	Mental or Behavioral Dysfunction	25522426,22826347,23516567,22535308,24673294	PSYGENET	Psychiatric/Brain disorders	Mental Depression
9575	CLOCK	C0036341	Schizophrenia	disease	F03	Mental or Behavioral Dysfunction	20364331	PSYGENET	Psychiatric/Brain disorders	Schizophrenia
9575	CLOCK	C0001957	Alcohol Withdrawal Delirium	disease	C10;C25;F03	Disease or Syndrome	20735373	PSYGENET	Psychiatric/Brain disorders	Delirium
1295	COL8A1	C0242383	Age related macular degeneration	disease	C11	Disease or Syndrome	23455636,21665990,26691988,23455636	GWASDB#GWASCAT	Eye Diseases	Macular Degeneration
1295	COL8A1	C0678222	Breast Carcinoma	disease	C04;C17	Neoplastic Process	29059683	GWASCAT	Neoplasms	Breast Cancer
1295	COL8A1	C0008924	Cleft upper lip	disease	C07;C16	Congenital Abnormality	28232668	GWASCAT	Congenital, Hereditary, and Neonatal Diseases and Abnormalities	Cleft upper lip
1295	COL8A1	C0000768	Congenital Abnormality	group	C16	Congenital Abnormality	19035365	CTD_human	Congenital, Hereditary, and Neonatal Diseases and Abnormalities	Congenital Abnormality
1295	COL8A1	C1536085	Geographic Atrophy	disease	C11	Disease or Syndrome	26691988	GWASCAT	Eye Diseases	Geographic Atrophy
1295	COL8A1	C2237660	exudative macular degeneration	disease	C11	Disease or Syndrome	26691988	GWASCAT	Eye Diseases	Macular Degeneration
1312	COMT	C0041696	Unipolar Depression	disease	F03	Mental or Behavioral Dysfunction	24751310,23351565,24555772,23706899,25766270	PSYGENET	Psychiatric/Brain disorders	Mental Depression
1312	COMT	C0678222	Breast Carcinoma	disease	C04;C17	Neoplastic Process	16077979,9407957,15455371	CTD_human	Neoplasms	Breast Cancer
1312	COMT	C1263846	Attention deficit hyperactivity disorder	disease	F03	Mental or Behavioral Dysfunction	10490706	CTD_human	Psychiatric/Brain disorders	Attention Deficit Disorder
1312	COMT	C4046029	Mental Disorders, Severe	group	F03	Mental or Behavioral Dysfunction	16780746	CTD_human	Psychiatric/Brain disorders	Mental disorders
1312	COMT	C0751294	Memory Disorder, Spatial	disease	C10;C23;F01	Mental or Behavioral Dysfunction	28195063	CTD_human	Psychiatric/Brain disorders	Memory Disorders
1312	COMT	C0005586	Bipolar Disorder	disease	F03	Mental or Behavioral Dysfunction	25766270,23421957,22777684,23861766,25744938,11772685	PSYGENET#CTD_human	Psychiatric/Brain disorders	Bipolar Disorder
1312	COMT	C0525045	Mood Disorders	group	F03	Mental or Behavioral Dysfunction	21438144,23351565,23928267,25766270,22745815	PSYGENET	Psychiatric/Brain disorders	Mood Disorders
1312	COMT	C0086133	Depressive Syndrome	disease	F03	Mental or Behavioral Dysfunction	6846043	PSYGENET	Psychiatric/Brain disorders	Mental Depression
1312	COMT	C0795907	CONOTRUNCAL ANOMALY FACE SYNDROME	disease	C05;C14;C15;C16;C19	Disease or Syndrome	8886163	CTD_human	Endocrine System Diseases	Conotruncal Anomaly Face Syndrome
1312	COMT	C1321905	Minimal Brain Dysfunction	disease	F03	Mental or Behavioral Dysfunction	10490706	CTD_human	Psychiatric/Brain disorders	Minimal Brain Dysfunction
1312	COMT	C1269683	Major Depressive Disorder	disease	F03	Mental or Behavioral Dysfunction	24751310,24555772,23706899,23351565,25766270	PSYGENET	Psychiatric/Brain disorders	Mental Depression
1312	COMT	C0036341	Schizophrenia	disease	F03	Mental or Behavioral Dysfunction	20561508,17123785,16234811,18583979	CTD_human	Psychiatric/Brain disorders	Schizophrenia
1312	COMT	C0005587	Depression, Bipolar	disease	F03	Mental or Behavioral Dysfunction	11772685,16483362,12815746	CTD_human#PSYGENET	Psychiatric/Brain disorders	Mental Depression
1312	COMT	C1306067	Drug-induced paranoid state	disease		Mental or Behavioral Dysfunction	21656904	PSYGENET	Psychiatric/Brain disorders	Drug induced paranoia
1312	COMT	C0751293	Memory Disorder, Semantic	disease	C10;C23;F01	Mental or Behavioral Dysfunction	28195063	CTD_human	Psychiatric/Brain disorders	Memory Disorders
1312	COMT	C0001723	Affective Disorders, Psychotic	group	F03	Mental or Behavioral Dysfunction	18092319,18407467,20591499,20493536,17706335	PSYGENET	Psychiatric/Brain disorders	Psychosis
1312	COMT	C0011570	Mental Depression	disease	F01	Mental or Behavioral Dysfunction	25037115,24679392,25011686,25106036,24661160	PSYGENET	Psychiatric/Brain disorders	Mental Depression
1312	COMT	C0011581	Depressive disorder	disease	F03	Mental or Behavioral Dysfunction	24679392,25106036,25037115,24661160,25011686	PSYGENET	Psychiatric/Brain disorders	Mental Depression
1312	COMT	C1257931	Mammary Neoplasms, Human	group	C04;C17	Neoplastic Process	15455371,9407957,16077979	CTD_human	Neoplasms	Breast Cancer
1312	COMT	C0006142	Malignant neoplasm of breast	disease	C04;C17	Neoplastic Process	16077979,9407957,15455371	CTD_human	Neoplasms	Breast Cancer
1312	COMT	C0039494	Temporomandibular Joint Disorders	group	C05;C07	Disease or Syndrome	25218601	CTD_human	Musculoskeletal Diseases	Temporomandibular Joint Disorders
1312	COMT	C2239176	Liver carcinoma	disease	C04;C06	Neoplastic Process	15341023	CTD_human	Neoplasms	Liver Cancer
1312	COMT	C0338831	Manic	disease	F03	Mental or Behavioral Dysfunction	11772685	CTD_human	Psychiatric/Brain disorders	Manic Disorder
1312	COMT	C0751292	Age-Related Memory Disorders	disease	C10;C23;F01	Mental or Behavioral Dysfunction	28195063	CTD_human	Psychiatric/Brain disorders	Memory Disorders
1312	COMT	C0004936	Mental disorders	group	F03	Mental or Behavioral Dysfunction	16780746	CTD_human	Psychiatric/Brain disorders	Mental disorders
1312	COMT	C0525046	Schizophrenia Spectrum and Other Psychotic Disorders	group	F03	Mental or Behavioral Dysfunction	28195063	CTD_human	Psychiatric/Brain disorders	Schizophrenia
1312	COMT	C0220704	Shprintzen syndrome	disease	C05;C14;C15;C16;C19	Disease or Syndrome	8886163	CTD_human	Endocrine System Diseases	Shprintzen syndrome
1312	COMT	C1257877	Pheochromocytoma, Extra-Adrenal	disease	C04	Neoplastic Process	22569243	CTD_human	Neoplasms	Pheochromocytoma
1312	COMT	C0031511	Pheochromocytoma	disease	C04	Neoplastic Process	22569243	CTD_human	Neoplasms	Pheochromocytoma
1312	COMT	C0024713	Manic Disorder	disease	F03	Mental or Behavioral Dysfunction	11772685	CTD_human	Psychiatric/Brain disorders	Manic Disorder
1312	COMT	C0025261	Memory Disorders	disease	C10;C23;F01	Mental or Behavioral Dysfunction	28195063	CTD_human	Psychiatric/Brain disorders	Memory Disorders
1312	COMT	C0033578	Prostatic Neoplasms	group	C04;C12	Neoplastic Process	17013881	CTD_human	Neoplasms	Prostate cancer
1312	COMT	C0041671	Attention Deficit Disorder	disease	F03	Mental or Behavioral Dysfunction	10490706	CTD_human	Psychiatric/Brain disorders	Attention Deficit Disorder
1312	COMT	C0004352	Autistic Disorder	group	F03	Mental or Behavioral Dysfunction	16917939	CTD_human	Psychiatric/Brain disorders	Autistic Disorder
1312	COMT	C1458155	Mammary Neoplasms	group	C04;C17	Neoplastic Process	15455371,9407957,16077979	CTD_human	Neoplasms	Breast Cancer
1312	COMT	C0012236	DiGeorge Syndrome	disease	C05;C14;C15;C16;C19	Disease or Syndrome	8886163	CTD_human	Endocrine System Diseases	DiGeorge Syndrome
1312	COMT	C0233477	Dysphoric mood	disease		Mental or Behavioral Dysfunction	17079080,15584875	PSYGENET	Psychiatric/Brain disorders	Mood Disorders
1312	COMT	C0004930	Behavior Disorders	group	F03	Mental or Behavioral Dysfunction	16780746	CTD_human	Psychiatric/Brain disorders	Behavior Disorders
1312	COMT	C0178417	Anhedonia	disease	C10;C23;F01	Mental or Behavioral Dysfunction	19025226	PSYGENET	Psychiatric/Brain disorders	Anhedonia
1312	COMT	C0376358	Malignant neoplasm of prostate	disease	C04;C12	Neoplastic Process	17013881	CTD_human	Neoplasms	Prostate cancer
1312	COMT	C0009241	Cognition Disorders	group	F03	Mental or Behavioral Dysfunction	17123785	CTD_human	Psychiatric/Brain disorders	Cognition Disorders
1312	COMT	C0376338	Diagnosis, Psychiatric	disease	F03	Mental or Behavioral Dysfunction	16780746	CTD_human	Psychiatric/Brain disorders	Diagnosis, Psychiatric
1361	CPB2	C0028754	Obesity	disease	C18;C23	Disease or Syndrome	16959692	CTD_human	Nutritional and Metabolic Diseases	Obesity
1374	CPT1A	C0011849	Diabetes Mellitus	group	C18;C19	Disease or Syndrome	19233164	CTD_human	Endocrine System Diseases	Diabetes Mellitus
1374	CPT1A	C1829703	Carnitine palmitoyl transferase 1A deficiency	disease	C16;C18	Disease or Syndrome	28492532,15669684,9691089,15110323,14517221,12189492,12111367,11441142	CLINVAR#UNIPROT	Nutritional and Metabolic Diseases	Carnitine Palmitoyltransferase Deficiency
1374	CPT1A	C0011860	Diabetes Mellitus, Non-Insulin-Dependent	disease	C18;C19	Disease or Syndrome	16123366	CTD_human	Endocrine System Diseases	Diabetes Mellitus
1374	CPT1A	C1257931	Mammary Neoplasms, Human	group	C04;C17	Neoplastic Process	25151356	CTD_human	Neoplasms	Breast Cancer
1374	CPT1A	C0022661	Kidney Failure, Chronic	disease	C12;C13	Disease or Syndrome	19878707	CTD_human	Renal Disorder	Kidney Failure
1374	CPT1A	C0678222	Breast Carcinoma	disease	C04;C17	Neoplastic Process	25151356	CTD_human	Neoplasms	Breast Cancer
1374	CPT1A	C0006142	Malignant neoplasm of breast	disease	C04;C17	Neoplastic Process	25151356	CTD_human	Neoplasms	Breast Cancer
1374	CPT1A	C1458155	Mammary Neoplasms	group	C04;C17	Neoplastic Process	25151356	CTD_human	Neoplasms	Breast Cancer
1376	CPT2	C0342790	Carnitine palmitoyl transferase 2 deficiency	disease	C16;C18	Disease or Syndrome	18550408,16615913,16781677,8358442,16996287,21913903,20810031,10862092,10398215,15363638,17936304,2762996,15642848,15622536,12707442,15776096,12673791,20301431,23184072,24602495,27034144,24033266,8786066,8651281,7711730,24398345,28492532,2647738,9309694,2	CLINVAR	Nutritional and Metabolic Diseases	Carnitine Palmitoyltransferase Deficiency
1376	CPT2	C1833508	CARNITINE PALMITOYLTRANSFERASE II DEFICIENCY, LATE-ONSET	disease	C05;C10;C16;C18	Disease or Syndrome	14605500,9758712,15622536,10090476,9600456,14615409,7711730,15489334,11477613,8651281,8358442,1528846,736528,25741868,9600456,1528846,8682496,25919294,8358442,16615913,12410208,7711730,12673791,18550408,18363739,22854105,23184072,1999498,23891399,8651281,	UNIPROT#CLINVAR	Nutritional and Metabolic Diseases	Carnitine Palmitoyltransferase Deficiency
1376	CPT2	C0270960	Congenital myopathy (disorder)	group		Congenital Abnormality	16602102	GENOMICS_ENGLAND	Musculoskeletal Diseases	Myopathy
1376	CPT2	C1833511	CARNITINE PALMITOYLTRANSFERASE II DEFICIENCY, INFANTILE	disease	C06;C16;C18	Disease or Syndrome	8682496,20810031,23700290,12673791,18363739,16996287,9600456,1528846,14615409,17936304,21227726,21913903,7711730,15622536,12410208,14605500,10862092,22854105,10398215,15642848,15363638,8651281,17709715,22975760,18550408,25919294,16615913,8358442,1999498,2	CLINVAR#UNIPROT	Nutritional and Metabolic Diseases	Carnitine Palmitoyltransferase Deficiency
1376	CPT2	C0026848	Myopathy	group	C05;C10	Disease or Syndrome	18380285	CTD_human	Musculoskeletal Diseases	Myopathy
1376	CPT2	C0006112	Brain Diseases, Metabolic	group	C10;C18	Disease or Syndrome	21816645	CTD_human	Nervous System Diseases	Metabolic encephalopathy
1376	CPT2	C0750968	Central Nervous System Metabolic Disorders	disease	C10;C18	Disease or Syndrome	21816645	CTD_human	Nervous System Diseases	Central Nervous System Metabolic Disorders
1376	CPT2	C1833518	CARNITINE PALMITOYLTRANSFERASE II DEFICIENCY, LETHAL NEONATAL	disease	C16;C18	Disease or Syndrome	23700290,22854105,18363739,25919294,18550408,16996287,21227726,9600456,16615913,12673791,25741868,10862092	CLINVAR	Nutritional and Metabolic Diseases	Carnitine Palmitoyltransferase Deficiency
1376	CPT2	C0751744	Brain Diseases, Metabolic, Acquired	disease	C10;C18	Disease or Syndrome	21816645	CTD_human	Nervous System Diseases	Metabolic encephalopathy
1376	CPT2	C0950123	Genetic Diseases, Inborn	group	C16	Disease or Syndrome	18550408,20810031,15642848,16225172,21913903	CLINVAR	Congenital, Hereditary, and Neonatal Diseases and Abnormalities	Genetic Diseases
1376	CPT2	C0751743	Metabolic Disorder, Central Nervous System, Acquired	disease	C10;C18	Disease or Syndrome	21816645	CTD_human	Nervous System Diseases	Central Nervous System Metabolic Disorders
8532	CPZ	C0027819	Neuroblastoma	group	C04	Neoplastic Process	28545128	GWASCAT	Neoplasms	Neuroblastoma
1392	CRH	C0751123	Atonic Absence Seizures	disease	C10;C23	Disease or Syndrome	1914160,8923670,1596084,7821275,1700951,11074187	CTD_human	Nervous System Diseases	Seizures
1392	CRH	C1279420	Anxiety neurosis (finding)	disease	F03	Mental or Behavioral Dysfunction	17293045,12438692,14575894,8736133,12424556,7816204,21268831,11440811,11875628,22231481,16495007	CTD_human	Psychiatric/Brain disorders	Anxiety Disorders
1392	CRH	C0002170	Alopecia	disease	C17;C23	Disease or Syndrome	21359208	CTD_human	Skin and Connective Tissue Diseases	Alopecia
1392	CRH	C0422855	Vertiginous seizure	disease	C10;C23	Disease or Syndrome	1914160,11074187,1700951,1596084,7821275,8923670	CTD_human	Nervous System Diseases	Seizures
1392	CRH	C0041696	Unipolar Depression	disease	F03	Mental or Behavioral Dysfunction	18698320,12438692,20692103,23529111,22378896,19846118,22475622	CTD_human#PSYGENET	Psychiatric/Brain disorders	Mental Depression
1392	CRH	C0011581	Depressive disorder	disease	F03	Mental or Behavioral Dysfunction	12438692,18698320,23768074,25422958,24630468,25578258,23726670	CTD_human#PSYGENET	Psychiatric/Brain disorders	Mental Depression
1392	CRH	C0376280	Anxiety States, Neurotic	disease	F03	Mental or Behavioral Dysfunction	7816204,17293045,14575894,12438692,22231481,11875628,16495007,21268831,11440811,8736133,12424556	CTD_human	Psychiatric/Brain disorders	Anxiety Disorders
1392	CRH	C4317109	Epileptic Seizures	disease	C10;C23	Disease or Syndrome	1914160,11074187,1596084,8923670,1700951,7821275	CTD_human	Nervous System Diseases	Seizures
1392	CRH	C0750901	Alzheimer Disease, Early Onset	disease	C10;F03	Disease or Syndrome	7477348	CTD_human	Psychiatric/Brain disorders	Alzheimer Disease
1392	CRH	C0022333	Jacksonian Seizure	disease	C10;C23	Disease or Syndrome	1700951,1596084,7821275,1914160,8923670,11074187	CTD_human	Nervous System Diseases	Jacksonian Seizure
1392	CRH	C0011573	Endogenous depression	disease	F03	Mental or Behavioral Dysfunction	12438692,18698320	CTD_human	Psychiatric/Brain disorders	Mental Depression
1392	CRH	C1527366	Salaam Seizures	disease	C10	Disease or Syndrome	11341487	CTD_human	Nervous System Diseases	Seizures
1392	CRH	C3495874	Nonepileptic Seizures	disease	C10;C23	Disease or Syndrome	8923670,11074187,1596084,7821275,1914160,1700951	CTD_human	Nervous System Diseases	Seizures
1392	CRH	C0037769	West Syndrome	disease	C10	Disease or Syndrome	11341487	CTD_human	Nervous System Diseases	Epilepsy
1392	CRH	C0270846	Epileptic drop attack	disease	C10;C23	Disease or Syndrome	8923670,7821275,1700951,1596084,1914160,11074187	CTD_human	Congenital, Hereditary, and Neonatal Diseases and Abnormalities	Atonic seizures
1392	CRH	C1269683	Major Depressive Disorder	disease	F03	Mental or Behavioral Dysfunction	23529111,20692103,20029939,19846118,22378896	PSYGENET	Psychiatric/Brain disorders	Mental Depression
1392	CRH	C0003469	Anxiety Disorders	group	F03	Mental or Behavioral Dysfunction	22231481,11875628,16495007,14575894,11440811,21268831,12424556,7816204,17293045,8736133,12438692	CTD_human	Psychiatric/Brain disorders	Anxiety Disorders
1392	CRH	C0234535	Seizures, Clonic	disease	C10;C23	Disease or Syndrome	7821275,1596084,11074187,1700951,8923670,1914160	CTD_human	Nervous System Diseases	Seizures
1392	CRH	C0751456	Developmental Psychomotor Disorders	disease	C10;C23;F01	Mental or Behavioral Dysfunction	1335535	CTD_human	Psychiatric/Brain disorders	Psychomotor Disorders
1392	CRH	C0751110	Single Seizure	disease	C10;C23	Disease or Syndrome	1914160,1596084,11074187,1700951,8923670,7821275	CTD_human	Nervous System Diseases	Seizures
1392	CRH	C0525045	Mood Disorders	group	F03	Mental or Behavioral Dysfunction	17728670,19596122,18475271,17599466,17908177	PSYGENET	Psychiatric/Brain disorders	Mood Disorders
1392	CRH	C0751522	Status Epilepticus, Subclinical	disease	C10;C23	Disease or Syndrome	7756609	CTD_human	Nervous System Diseases	Status Epilepticus
1392	CRH	C0393699	Symptomatic Infantile Spasms	disease	C10	Disease or Syndrome	11341487	CTD_human	Nervous System Diseases	Infantile Spasm
1392	CRH	C0276496	Familial Alzheimer Disease (FAD)	disease	C10;F03	Disease or Syndrome	7477348	CTD_human	Psychiatric/Brain disorders	Alzheimer Disease
1392	CRH	C0266487	Etat Marbre	disease	C10	Disease or Syndrome	21618986	CTD_human	Nervous System Diseases	Status marmoratus
1392	CRH	C0282126	Depression, Neurotic	disease	F03	Mental or Behavioral Dysfunction	12438692,18698320	CTD_human	Psychiatric/Brain disorders	Mental Depression
1392	CRH	C0751524	Simple Partial Status Epilepticus	disease	C10;C23	Disease or Syndrome	7756609	CTD_human	Nervous System Diseases	Status Epilepticus
1392	CRH	C0270823	Petit mal status	disease	C10;C23	Disease or Syndrome	7756609	CTD_human	Nervous System Diseases	Petit mal status
1392	CRH	C0494475	Tonic - clonic seizures	disease	C10;C23	Disease or Syndrome	11074187,8923670,1914160,1596084,1700951,7821275	CTD_human	Nervous System Diseases	Seizures
1392	CRH	C0154874	Neuroretinitis	disease	C11	Disease or Syndrome	11384150	CTD_human	Eye Diseases	Neuroretinitis
1392	CRH	C0422853	Olfactory seizure	disease	C10;C23	Disease or Syndrome	8923670,1700951,11074187,1914160,7821275,1596084	CTD_human	Nervous System Diseases	Seizures
1392	CRH	C0234533	Generalized seizures	disease	C10;C23	Disease or Syndrome	11074187,1700951,1914160,1596084,8923670,7821275	CTD_human	Nervous System Diseases	Seizures
1392	CRH	C0011570	Mental Depression	disease	F01	Mental or Behavioral Dysfunction	23726670,24630468,25422958,23768074,25578258	PSYGENET	Psychiatric/Brain disorders	Mental Depression
1392	CRH	C0494463	Alzheimer Disease, Late Onset	disease	C10;F03	Mental or Behavioral Dysfunction	7477348	CTD_human	Psychiatric/Brain disorders	Alzheimer Disease
1392	CRH	C0025193	Melancholia	disease	F03	Mental or Behavioral Dysfunction	18698320,12438692	CTD_human	Psychiatric/Brain disorders	Melancholia
1392	CRH	C4505436	Generalized Absence Seizures	disease	C10;C23	Disease or Syndrome	1700951,11074187,8923670,1596084,1914160,7821275	CTD_human	Nervous System Diseases	Seizures
1392	CRH	C0032001	Pituitary Apoplexy	disease	C10;C14;C19	Disease or Syndrome	12699434,12699433	CTD_human	Congenital, Hereditary, and Neonatal Diseases and Abnormalities	Pituitary apoplexy
1392	CRH	C0149958	Complex partial seizures	disease	C10;C23	Disease or Syndrome	8923670,7821275,1596084,1700951,1914160,11074187	CTD_human	Nervous System Diseases	Seizures
1392	CRH	C0393698	Cryptogenic Infantile Spasms	disease	C10	Disease or Syndrome	11341487	CTD_human	Nervous System Diseases	Infantile Spasm
1392	CRH	C0086133	Depressive Syndrome	disease	F03	Mental or Behavioral Dysfunction	18698320,12438692	CTD_human	Psychiatric/Brain disorders	Mental Depression
1392	CRH	C0009241	Cognition Disorders	group	F03	Mental or Behavioral Dysfunction	16039799	CTD_human	Psychiatric/Brain disorders	Cognition Disorders
1392	CRH	C0005586	Bipolar Disorder	disease	F03	Mental or Behavioral Dysfunction	9399692,24211652,10893493	PSYGENET	Psychiatric/Brain disorders	Bipolar Disorder
1392	CRH	C0178417	Anhedonia	disease	C10;C23;F01	Mental or Behavioral Dysfunction	10915835	PSYGENET	Psychiatric/Brain disorders	Anhedonia
1392	CRH	C1527306	spasmus nutans	disease	C10	Disease or Syndrome	11341487	CTD_human	Nervous System Diseases	Spasmus nutans
1392	CRH	C0086873	Pseudopelade	disease	C17;C23	Disease or Syndrome	21359208	CTD_human	Skin and Connective Tissue Diseases	Alopecia
1392	CRH	C0270824	Visual seizure	disease	C10;C23	Disease or Syndrome	7821275,1914160,11074187,8923670,1596084,1700951	CTD_human	Nervous System Diseases	Seizures
1392	CRH	C0553558	Jackknife Seizures	disease	C10	Disease or Syndrome	11341487	CTD_human	Nervous System Diseases	Seizures
1392	CRH	C0026650	Movement Disorders	group	C10	Disease or Syndrome	21618986	CTD_human	Nervous System Diseases	Movement Disorders
1392	CRH	C0751523	Non-Convulsive Status Epilepticus	disease	C10;C23	Disease or Syndrome	7756609	CTD_human	Nervous System Diseases	Status Epilepticus
1392	CRH	C0311335	Grand Mal Status Epilepticus	disease	C10;C23	Disease or Syndrome	7756609	CTD_human	Nervous System Diseases	Status Epilepticus
1392	CRH	C0013415	Dysthymic Disorder	disease	F03	Mental or Behavioral Dysfunction	10889527	PSYGENET	Psychiatric/Brain disorders	Dysthymic Disorder
1392	CRH	C0035333	Retinitis	disease	C11	Disease or Syndrome	11384150	CTD_human	Eye Diseases	Retinitis
1392	CRH	C0546878	Nodding spasm	disease	C10	Disease or Syndrome	11341487	CTD_human	Nervous System Diseases	Spasmus nutans
1392	CRH	C0033922	Psychomotor Disorders	group	C10;C23;F01	Mental or Behavioral Dysfunction	1335535	CTD_human	Psychiatric/Brain disorders	Psychomotor Disorders
1392	CRH	C0010481	Cushing Syndrome	disease	C19	Disease or Syndrome	21359208	CTD_human	Endocrine System Diseases	Cushing Syndrome
1392	CRH	C0011265	Presenile dementia	disease	C10;F03	Mental or Behavioral Dysfunction	7477348	CTD_human	Psychiatric/Brain disorders	Senile Dementia
1392	CRH	C0263477	Female pattern alopecia (disorder)	disease	C17;C23	Disease or Syndrome	21359208	CTD_human	Skin and Connective Tissue Diseases	Alopecia
1392	CRH	C0393734	Complex Partial Status Epilepticus	disease	C10;C23	Disease or Syndrome	7756609	CTD_human	Nervous System Diseases	Status Epilepticus
1392	CRH	C0162311	Androgenetic Alopecia	disease	C17;C23	Disease or Syndrome	21359208	CTD_human	Skin and Connective Tissue Diseases	Alopecia
1392	CRH	C0546126	Acute Confusional Senile Dementia	disease	C10;F03	Mental or Behavioral Dysfunction	7477348	CTD_human	Psychiatric/Brain disorders	Senile Dementia
1392	CRH	C0038220	Status Epilepticus	disease	C10;C23	Disease or Syndrome	7756609	CTD_human	Nervous System Diseases	Status Epilepticus
1392	CRH	C0036341	Schizophrenia	disease	F03	Mental or Behavioral Dysfunction	12865891	PSYGENET	Psychiatric/Brain disorders	Schizophrenia
1401	CRP	C0025517	Metabolic Diseases	group	C18	Disease or Syndrome	19131468	CTD_human	Nutritional and Metabolic Diseases	Metabolic Diseases
1401	CRP	C0003469	Anxiety Disorders	group	F03	Mental or Behavioral Dysfunction	20194079	CTD_human	Psychiatric/Brain disorders	Anxiety Disorders
1401	CRP	C0041696	Unipolar Depression	disease	F03	Mental or Behavioral Dysfunction	22683764,22832853	PSYGENET	Psychiatric/Brain disorders	Mental Depression
1401	CRP	C0010054	Coronary Arteriosclerosis	disease	C14	Disease or Syndrome	24868163	CTD_human	Cardiovascular Diseases	Arteriosclerosis
1401	CRP	C0205734	Diabetes, Autoimmune	disease	C18;C19;C20	Disease or Syndrome	20012460	CTD_human	Immune System Diseases	Autoimmune Diabetes
1401	CRP	C0033860	Psoriasis	disease	C17	Disease or Syndrome	12559600	CTD_human	Skin and Connective Tissue Diseases	Psoriasis
1401	CRP	C3837958	Diabetes Mellitus, Ketosis-Prone	disease	C18;C19;C20	Disease or Syndrome	20012460	CTD_human	Endocrine System Diseases	Ketosis-prone diabetes
1401	CRP	C0036341	Schizophrenia	disease	F03	Mental or Behavioral Dysfunction	17490859,19619902,21182750	PSYGENET	Psychiatric/Brain disorders	Schizophrenia
1401	CRP	C0869523	Carditis	disease	C14	Disease or Syndrome	20361910	CTD_human	Cardiovascular Diseases	Carditis
1401	CRP	C0020503	Hyperparathyroidism, Secondary	disease	C19	Disease or Syndrome	21350317	CTD_human	Endocrine System Diseases	Hyperparathyroidism
1401	CRP	C0031099	Periodontitis	disease	C07	Disease or Syndrome	20011938	CTD_human	Digestive System Diseases	Periodontitis
1401	CRP	C0027059	Myocarditis	disease	C14	Disease or Syndrome	20361910	CTD_human	Cardiovascular Diseases	Myocarditis
1401	CRP	C0018801	Heart failure	disease	C14	Disease or Syndrome	16360360	CTD_human	Cardiovascular Diseases	Heart Failure
1401	CRP	C0235527	Heart Failure, Right-Sided	disease	C14	Disease or Syndrome	16360360	CTD_human	Cardiovascular Diseases	Heart Failure
1401	CRP	C0751851	Arsenic Encephalopathy	disease	C10;C25	Disease or Syndrome	22521605	CTD_human	Nervous System Diseases	Arsenic Encephalopathy
1401	CRP	C0948089	Acute Coronary Syndrome	disease	C14	Disease or Syndrome	23305094,15966572	CTD_human	Cardiovascular Diseases	Acute Coronary Syndrome
1401	CRP	C1279420	Anxiety neurosis (finding)	disease	F03	Mental or Behavioral Dysfunction	20194079	CTD_human	Psychiatric/Brain disorders	Anxiety Disorders
1401	CRP	C0376280	Anxiety States, Neurotic	disease	F03	Mental or Behavioral Dysfunction	20194079	CTD_human	Psychiatric/Brain disorders	Anxiety Disorders
1401	CRP	C0020538	Hypertensive disease	group	C14	Disease or Syndrome	14620923,16680063,19770776,20667508	CTD_human	Cardiovascular Diseases	Hypertensive disease
1401	CRP	C1959583	Myocardial Failure	disease	C14	Disease or Syndrome	16360360	CTD_human	Cardiovascular Diseases	Myocardial Failure
1401	CRP	C0949272	IIeocolitis	disease	C06	Disease or Syndrome	11339241	CTD_human	Digestive System Diseases	Colitis
1401	CRP	C0027707	Nephritis, Interstitial	disease	C12;C13	Disease or Syndrome	17014549	CTD_human	Renal Disorder	Nephritis, Interstitial
1401	CRP	C0242379	Malignant neoplasm of lung	disease	C04;C08	Neoplastic Process	17114654	CTD_human	Neoplasms	Lung Cancer
1401	CRP	C0041349	Nephritis, Tubulointerstitial	disease	C12;C13	Disease or Syndrome	17014549	CTD_human	Renal Disorder	Nephritis, Interstitial
1401	CRP	C0151744	Myocardial Ischemia	disease	C14	Disease or Syndrome	11840375	CTD_human	Cardiovascular Diseases	Myocardial Ischemia
1401	CRP	C0524620	Metabolic Syndrome X	disease	C18	Disease or Syndrome	16644639	CTD_human	Nutritional and Metabolic Diseases	Metabolic Syndrome X
1401	CRP	C0030246	Pustulosis of Palms and Soles	disease	C17	Disease or Syndrome	12559600	CTD_human	Skin and Connective Tissue Diseases	Pustulosis
1401	CRP	C0023281	Leishmaniasis	disease	C03;C17	Disease or Syndrome	17218153	CTD_human	Skin and Connective Tissue Diseases	Leishmaniasis
1401	CRP	C1269683	Major Depressive Disorder	disease	F03	Mental or Behavioral Dysfunction	22832853,22683764	PSYGENET	Psychiatric/Brain disorders	Mental Depression
1401	CRP	C0022661	Kidney Failure, Chronic	disease	C12;C13	Disease or Syndrome	19539174	CTD_human	Renal Disorder	Kidney Failure
1401	CRP	C0024141	Lupus Erythematosus, Systemic	disease	C17;C20	Disease or Syndrome	17718048	CTD_human	Immune System Diseases	Lupus Erythematosus
1401	CRP	C0242380	Libman-Sacks Disease	disease	C17;C20	Disease or Syndrome	17718048	CTD_human	Immune System Diseases	Libman-Sacks Disease
1401	CRP	C2239176	Liver carcinoma	disease	C04;C06	Neoplastic Process	19363144	CTD_human	Neoplasms	Liver Cancer
1401	CRP	C0004153	Atherosclerosis	disease	C14	Disease or Syndrome	16931792	CTD_human	Cardiovascular Diseases	Atherosclerosis
1401	CRP	C0028754	Obesity	disease	C18;C23	Disease or Syndrome	24042701	CTD_human	Nutritional and Metabolic Diseases	Obesity
1401	CRP	C0030167	Pachymeningitis	disease	C10	Disease or Syndrome	14513990	CTD_human	Nervous System Diseases	Meningitis
1401	CRP	C0024121	Lung Neoplasms	group	C04;C08	Neoplastic Process	17114654	CTD_human	Neoplasms	Lung Cancer
1401	CRP	C0342302	Brittle diabetes	disease	C18;C19;C20	Disease or Syndrome	20012460	CTD_human	Endocrine System Diseases	Brittle diabetes
1401	CRP	C0031051	Pericementitis	disease	C07	Disease or Syndrome	20011938	CTD_human	Digestive System Diseases	Periodontitis
1401	CRP	C0011884	Diabetic Retinopathy	disease	C11;C14;C19	Disease or Syndrome	20012460	CTD_human	Eye Diseases	Diabetic Retinopathy
1401	CRP	C0023212	Left-Sided Heart Failure	disease	C14	Disease or Syndrome	16360360	CTD_human	Cardiovascular Diseases	Heart Failure
1401	CRP	C0010346	Crohn Disease	disease	C06	Disease or Syndrome	11339241	CTD_human	Digestive System Diseases	Crohn Disease
1401	CRP	C1956346	Coronary Artery Disease	disease	C14	Disease or Syndrome	24868163	CTD_human	Cardiovascular Diseases	Arteriosclerosis
1401	CRP	C0018802	Congestive heart failure	disease	C14	Disease or Syndrome	16360360	CTD_human	Cardiovascular Diseases	Heart Failure
1401	CRP	C0678202	Regional enteritis	disease	C06	Disease or Syndrome	11339241	CTD_human	Digestive System Diseases	Enteritis
1401	CRP	C0011854	Diabetes Mellitus, Insulin-Dependent	disease	C18;C19;C20	Disease or Syndrome	20012460	CTD_human	Endocrine System Diseases	Diabetes Mellitus
1401	CRP	C0025289	Meningitis	disease	C10	Disease or Syndrome	14513990	CTD_human	Nervous System Diseases	Meningitis
1401	CRP	C0003873	Rheumatoid Arthritis	disease	C05;C17;C20	Disease or Syndrome	1568518	CTD_human	Immune System Diseases	Rheumatoid Arthritis
1401	CRP	C0018799	Heart Diseases	group	C14	Disease or Syndrome	17388968	CTD_human	Cardiovascular Diseases	Heart Diseases
285463	CTBP1-AS	C0950123	Genetic Diseases, Inborn	group	C16	Disease or Syndrome	7479821,28955726,27094857	CLINVAR	Congenital, Hereditary, and Neonatal Diseases and Abnormalities	Genetic Diseases
1493	CTLA4	C0029172	Oral Submucous Fibrosis	disease	C07	Disease or Syndrome	16311067	CTD_human	Digestive System Diseases	Oral submucosal fibrosis
1493	CTLA4	C0003873	Rheumatoid Arthritis	disease	C05;C17;C20	Disease or Syndrome	20453842,23143596	CTD_human	Immune System Diseases	Rheumatoid Arthritis
1493	CTLA4	C0041696	Unipolar Depression	disease	F03	Mental or Behavioral Dysfunction	11555351,21040781	PSYGENET	Psychiatric/Brain disorders	Mental Depression
1493	CTLA4	C0018213	Graves Disease	disease	C11;C19;C20	Disease or Syndrome	19731979,23104008,21841780	CTD_human	Immune System Diseases	Graves Disease
1493	CTLA4	C0002171	Alopecia Areata	disease	C17	Disease or Syndrome	25608926,20596022	GWASCAT#CTD_human	Skin and Connective Tissue Diseases	Alopecia Areata
1493	CTLA4	C0036341	Schizophrenia	disease	F03	Mental or Behavioral Dysfunction	12007590,23666060,18848621	PSYGENET	Psychiatric/Brain disorders	Schizophrenia
1493	CTLA4	C0023493	Adult T-Cell Lymphoma/Leukemia	disease	C04;C15;C20	Neoplastic Process	26437031	CTD_human	Neoplasms	Leukemia
1493	CTLA4	C0018133	Graft-vs-Host Disease	disease	C20	Disease or Syndrome	14642129	CTD_human	Immune System Diseases	Graft-vs-Host Disease
1493	CTLA4	C4302111	Familial Ménière disease	disease		Disease or Syndrome	28787010	GENOMICS_ENGLAND	Ear Or Mastoid Diseases	Meniere Disease
1493	CTLA4	C0376407	Granulomatous Slack Skin	disease	C04;C15;C20	Neoplastic Process	26258847	CTD_human	Neoplasms	Lymphoma
1493	CTLA4	C0005586	Bipolar Disorder	disease	F03	Mental or Behavioral Dysfunction	14678452,21040781	PSYGENET	Psychiatric/Brain disorders	Bipolar Disorder
1493	CTLA4	C1269683	Major Depressive Disorder	disease	F03	Mental or Behavioral Dysfunction	21040781,11555351	PSYGENET	Psychiatric/Brain disorders	Mental Depression
1493	CTLA4	C0087031	Juvenile-Onset Still Disease	disease	C05;C17;C20	Disease or Syndrome	19565504	CTD_human	Immune System Diseases	Still Disease
1493	CTLA4	C0079773	Lymphoma, T-Cell, Cutaneous	disease	C04;C15;C20	Neoplastic Process	26258847	CTD_human	Neoplasms	Lymphoma
1493	CTLA4	C3714758	Juvenile psoriatic arthritis	disease	C05;C17;C20	Disease or Syndrome	19565504	CTD_human	Immune System Diseases	Juvenile arthritis
1493	CTLA4	C4015214	CTLA4 Haploinsufficiency	disease		Disease or Syndrome	25213377,25329329	CLINVAR#UNIPROT	Immune System Diseases	CTLA-4 haploinsufficiency
1493	CTLA4	C0031117	Peripheral Neuropathy	group	C10	Disease or Syndrome	21228734	CTD_human	Nervous System Diseases	Neuropathy
1493	CTLA4	C3495559	Juvenile arthritis	disease	C05;C17;C20	Disease or Syndrome	19565504	CTD_human	Immune System Diseases	Juvenile arthritis
1509	CTSD	C1864669	NEURONAL CEROID LIPOFUSCINOSIS DUE TO CATHEPSIN D DEFICIENCY	disease	C10;C16;C18	Disease or Syndrome	16670177,16685649,25298308,25741868,16670177,16685649,21990111	CLINVAR#UNIPROT	Endocrine System Diseases	Neuronal ceroid lipofuscinosis
1509	CTSD	C1306837	Papillary Renal Cell Carcinoma	disease	C04;C12;C13	Neoplastic Process	15108329	CTD_human	Neoplasms	Renal Cancer
1509	CTSD	C0003873	Rheumatoid Arthritis	disease	C05;C17;C20	Disease or Syndrome	12833524	CTD_human	Immune System Diseases	Rheumatoid Arthritis
1509	CTSD	C1862939	AMYOTROPHIC LATERAL SCLEROSIS 1	disease	C10;C18	Disease or Syndrome	11796754	CTD_human	Nervous System Diseases	Lateral Sclerosis
1509	CTSD	C1266043	Sarcomatoid Renal Cell Carcinoma	disease	C04;C12;C13	Neoplastic Process	15108329	CTD_human	Neoplasms	Renal Cancer
1509	CTSD	C1864670	Neuronal Ceroid Lipofuscinosis, Congenital	disease	C10;C16;C18	Disease or Syndrome	16670177,21990111,16685649	UNIPROT	Endocrine System Diseases	Neuronal ceroid lipofuscinosis
1509	CTSD	C1862941	Amyotrophic Lateral Sclerosis, Sporadic	disease	C10;C18	Disease or Syndrome	11796754	CTD_human	Nervous System Diseases	Lateral Sclerosis
1509	CTSD	C0376358	Malignant neoplasm of prostate	disease	C04;C12	Neoplastic Process	17013881	CTD_human	Neoplasms	Prostate cancer
1509	CTSD	C2239176	Liver carcinoma	disease	C04;C06	Neoplastic Process	21472284	CTD_human	Neoplasms	Liver Cancer
1509	CTSD	C1266042	Chromophobe Renal Cell Carcinoma	disease	C04;C12;C13	Neoplastic Process	15108329	CTD_human	Neoplasms	Renal Cancer
1509	CTSD	C1266044	Collecting Duct Carcinoma of the Kidney	disease	C04;C12;C13	Neoplastic Process	15108329	CTD_human	Neoplasms	Renal Cancer
1509	CTSD	C0279702	Conventional (Clear Cell) Renal Cell Carcinoma	disease	C04;C12;C13	Neoplastic Process	15108329	CTD_human	Neoplasms	Renal Cancer
1509	CTSD	C0086743	Osteoarthrosis Deformans	disease	C05	Disease or Syndrome	18784066	CTD_human	Musculoskeletal Diseases	Osteoarthrosis Deformans
1509	CTSD	C0007134	Renal Cell Carcinoma	disease	C04;C12;C13	Neoplastic Process	15108329	CTD_human	Neoplasms	Renal Cancer
1509	CTSD	C0033578	Prostatic Neoplasms	group	C04;C12	Neoplastic Process	17013881	CTD_human	Neoplasms	Prostate cancer
1509	CTSD	C0029408	Degenerative polyarthritis	disease	C05	Disease or Syndrome	18784066	CTD_human	Musculoskeletal Diseases	Arthritis
3627	CXCL10	C0917798	Cerebral Ischemia	disease	C10;C14	Disease or Syndrome	15829914	CTD_human	Nervous System Diseases	Cerebral Ischemia
3627	CXCL10	C0021400	Influenza	disease	C02;C08	Disease or Syndrome	23326326	CTD_human	Respiratory Tract Diseases	Influenza
3627	CXCL10	C1720830	Painful Bladder Syndrome	disease	C12;C13	Disease or Syndrome	18957084	CTD_human	Renal Disorder	Painful Bladder Syndrome
3627	CXCL10	C0007786	Brain Ischemia	disease	C10;C14	Disease or Syndrome	15829914	CTD_human	Nervous System Diseases	Cerebral Ischemia
3627	CXCL10	C0040136	Thyroid Neoplasm	disease	C04;C19	Neoplastic Process	26037280	CTD_human	Neoplasms	Thyroid Cancer
3627	CXCL10	C0008312	Primary biliary cirrhosis	disease	C06	Disease or Syndrome	18422935	CTD_human	Digestive System Diseases	Biliary Cirrhosis
3627	CXCL10	C1269683	Major Depressive Disorder	disease	F03	Mental or Behavioral Dysfunction	18504423	PSYGENET	Psychiatric/Brain disorders	Mental Depression
3627	CXCL10	C0002171	Alopecia Areata	disease	C17	Disease or Syndrome	22358057	CTD_human	Skin and Connective Tissue Diseases	Alopecia Areata
3627	CXCL10	C0086196	Eczema, Infantile	disease	C16;C17;C20	Disease or Syndrome	18249437	CTD_human	Skin and Connective Tissue Diseases	Eczema
3627	CXCL10	C0041696	Unipolar Depression	disease	F03	Mental or Behavioral Dysfunction	18504423	PSYGENET	Psychiatric/Brain disorders	Mental Depression
3627	CXCL10	C0860207	Drug-Induced Liver Disease	disease	C06;C25	Disease or Syndrome	11739529	CTD_human	Digestive System Diseases	Liver Diseases
3627	CXCL10	C0023892	Biliary cirrhosis	disease	C06	Disease or Syndrome	18422935	CTD_human	Digestive System Diseases	Biliary Cirrhosis
3627	CXCL10	C0282488	Interstitial Cystitis	disease	C12;C13	Disease or Syndrome	18957084	CTD_human	Renal Disorder	Interstitial Cystitis
3627	CXCL10	C0549473	Thyroid carcinoma	disease	C04;C19	Neoplastic Process	26037280	CTD_human	Neoplasms	Thyroid Cancer
3627	CXCL10	C0151468	Thyroid Gland Follicular Adenoma	disease	C04;C19	Neoplastic Process	26037280	CTD_human	Neoplasms	Thyroid Cancer
3627	CXCL10	C0007102	Malignant tumor of colon	disease	C04;C06	Neoplastic Process	15059925	CTD_human	Neoplasms	Colonic Neoplasms
3627	CXCL10	C4277682	Chemical and Drug Induced Liver Injury	disease	C06;C25	Disease or Syndrome	11739529	CTD_human	Digestive System Diseases	Liver Diseases
3627	CXCL10	C0011615	Dermatitis, Atopic	disease	C16;C17;C20	Disease or Syndrome	18249437	CTD_human	Skin and Connective Tissue Diseases	Dermatitis
3627	CXCL10	C0151744	Myocardial Ischemia	disease	C14	Disease or Syndrome	16214533	CTD_human	Cardiovascular Diseases	Myocardial Ischemia
3627	CXCL10	C1262760	Hepatitis, Drug-Induced	disease	C06;C25	Disease or Syndrome	11739529	CTD_human	Digestive System Diseases	Hepatitis
3627	CXCL10	C3658290	Drug-Induced Acute Liver Injury	disease	C06;C25	Disease or Syndrome	11739529	CTD_human	Digestive System Diseases	Liver Diseases
3627	CXCL10	C4279912	Chemically-Induced Liver Toxicity	disease	C06;C25	Disease or Syndrome	11739529	CTD_human	Digestive System Diseases	Liver Diseases
3627	CXCL10	C0009375	Colonic Neoplasms	group	C04;C06	Neoplastic Process	15059925	CTD_human	Neoplasms	Colonic Neoplasms
3627	CXCL10	C4302111	Familial Ménière disease	disease		Disease or Syndrome	28787010	GENOMICS_ENGLAND	Ear Or Mastoid Diseases	Meniere Disease
3627	CXCL10	C0600040	Chronic interstitial cystitis	disease	C12;C13	Disease or Syndrome	18957084	CTD_human	Renal Disorder	Interstitial Cystitis
3627	CXCL10	C0238065	Biliary Cirrhosis, Secondary	disease	C06	Disease or Syndrome	18422935	CTD_human	Digestive System Diseases	Biliary Cirrhosis
1583	CYP11A1	C0270846	Epileptic drop attack	disease	C10;C23	Disease or Syndrome	19125849	CTD_human	Congenital, Hereditary, and Neonatal Diseases and Abnormalities	Atonic seizures
1583	CYP11A1	C0036875	Disorders of Sex Development	group	C12;C13;C16;C19	Congenital Abnormality	19116240,18182448	GENOMICS_ENGLAND	Endocrine System Diseases	Disorders of Sex Development
1583	CYP11A1	C0494475	Tonic - clonic seizures	disease	C10;C23	Disease or Syndrome	19125849	CTD_human	Nervous System Diseases	Seizures
1583	CYP11A1	C0234535	Seizures, Clonic	disease	C10;C23	Disease or Syndrome	19125849	CTD_human	Nervous System Diseases	Seizures
1583	CYP11A1	C0234533	Generalized seizures	disease	C10;C23	Disease or Syndrome	19125849	CTD_human	Nervous System Diseases	Seizures
1583	CYP11A1	C0422853	Olfactory seizure	disease	C10;C23	Disease or Syndrome	19125849	CTD_human	Nervous System Diseases	Seizures
1583	CYP11A1	C0342474	Lipoid congenital adrenal hyperplasia	disease	C12;C13;C16;C18;C19	Disease or Syndrome	11502818	CTD_human	Endocrine System Diseases	Congenital adrenal hyperplasia
1583	CYP11A1	C3151055	ADRENAL INSUFFICIENCY, CONGENITAL, WITH 46,XY SEX REVERSAL, PARTIAL OR COMPLETE	disease		Disease or Syndrome	19116240,18182448,16705068,25741868,12161514,11502818,18182448,19116240,12161514,16705068	CLINVAR#UNIPROT	Endocrine System Diseases	Adrenal Insufficiency
1583	CYP11A1	C0014170	Endometrial Neoplasms	group	C04;C13	Neoplastic Process	23200943	CTD_human	Neoplasms	Endometrial Cancer
1583	CYP11A1	C0422855	Vertiginous seizure	disease	C10;C23	Disease or Syndrome	19125849	CTD_human	Nervous System Diseases	Seizures
1583	CYP11A1	C0751123	Atonic Absence Seizures	disease	C10;C23	Disease or Syndrome	19125849	CTD_human	Nervous System Diseases	Seizures
1583	CYP11A1	C2751824	46, XY Disorders of Sex Development	group	C12;C13;C16;C19	Disease or Syndrome	11502818	CTD_human	Endocrine System Diseases	Gonadal Dysgenesis, 46,XY
1583	CYP11A1	C0476089	Endometrial Carcinoma	disease	C04;C13	Neoplastic Process	23200943	CTD_human	Neoplasms	Endometrial Cancer
1583	CYP11A1	C0022333	Jacksonian Seizure	disease	C10;C23	Disease or Syndrome	19125849	CTD_human	Nervous System Diseases	Jacksonian Seizure
1583	CYP11A1	C0238395	Male Pseudohermaphroditism	disease	C12;C13;C16;C19	Congenital Abnormality	11502818	CTD_human	Endocrine System Diseases	Pseudohermaphroditism
1583	CYP11A1	C0270824	Visual seizure	disease	C10;C23	Disease or Syndrome	19125849	CTD_human	Nervous System Diseases	Seizures
1583	CYP11A1	C4505436	Generalized Absence Seizures	disease	C10;C23	Disease or Syndrome	19125849	CTD_human	Nervous System Diseases	Seizures
1583	CYP11A1	C0149958	Complex partial seizures	disease	C10;C23	Disease or Syndrome	19125849	CTD_human	Nervous System Diseases	Seizures
1583	CYP11A1	C0751110	Single Seizure	disease	C10;C23	Disease or Syndrome	19125849	CTD_human	Nervous System Diseases	Seizures
1583	CYP11A1	C4317109	Epileptic Seizures	disease	C10;C23	Disease or Syndrome	19125849	CTD_human	Nervous System Diseases	Seizures
1583	CYP11A1	C3489793	46,XY Sex Reversal 3	disease	C12;C13;C16;C19	Congenital Abnormality	11502818	CTD_human	Endocrine System Diseases	Gonadal Dysgenesis, 46,XY
1583	CYP11A1	C3495874	Nonepileptic Seizures	disease	C10;C23	Disease or Syndrome	19125849	CTD_human	Nervous System Diseases	Seizures
1585	CYP11B2	C3463917	Corticosterone Methyl Oxidase Type II Deficiency	disease		Disease or Syndrome	12788848,9625333,2044581,15240589,1346492,12788848,1594605,9814506,9625333	CLINVAR#UNIPROT	Endocrine System Diseases	Corticosterone Methyl Oxidase Deficiency
1585	CYP11B2	C0376185	Hypoaldosteronism, Hyporeninemic	disease	C19	Disease or Syndrome	11238478	CTD_human	Endocrine System Diseases	Hypoaldosteronism
1585	CYP11B2	C0020595	Hypoaldosteronism	disease	C19	Disease or Syndrome	11238478	CTD_human	Endocrine System Diseases	Hypoaldosteronism
1585	CYP11B2	C0033578	Prostatic Neoplasms	group	C04;C12	Neoplastic Process	25735316	CTD_human	Neoplasms	Prostate cancer
1585	CYP11B2	C0020428	Hyperaldosteronism	disease	C19	Disease or Syndrome	11085685	CTD_human	Endocrine System Diseases	Hyperaldosteronism
1585	CYP11B2	C0268293	Corticosterone Methyl Oxidase Type I Deficiency	disease	C19	Disease or Syndrome	11238478,9177280	UNIPROT	Endocrine System Diseases	Corticosterone Methyl Oxidase Deficiency
1585	CYP11B2	C0376358	Malignant neoplasm of prostate	disease	C04;C12	Neoplastic Process	25735316	CTD_human	Neoplasms	Prostate cancer
1585	CYP11B2	C1384514	Conn Syndrome	disease	C19	Disease or Syndrome	11085685	CTD_human	Endocrine System Diseases	Conn Syndrome
1586	CYP17A1	C3277849	17,20-Lyase Deficiency, Isolated	disease	C12;C13;C16;C18;C19	Disease or Syndrome	11549685,1515452,25650406,19793597,1740503,11836339,2808364,12466376,8345056,8550762,8027220,24498484,24140098,14671162,10720067,8245018,1714904,8396144,12466376,9326943	UNIPROT#CLINVAR	Endocrine System Diseases	17,20-Lyase Deficiency
1586	CYP17A1	C0268285	Adrenal hyperplasia, congenital, type 5	disease	C12;C13;C16;C18;C19	Disease or Syndrome	19793597,14671162,8345056,12466376,8245018,8027220,10720067,11836339,24498484,1515452,25650406,11549685,8550762,8396144,1714904,1740503,24140098,2808364,12466376,15844475,11549685,9326943,25741868	UNIPROT#CLINVAR	Endocrine System Diseases	Congenital adrenal hyperplasia
1586	CYP17A1	C0376358	Malignant neoplasm of prostate	disease	C04;C12	Neoplastic Process	17592021,15538743,16424004,16859836,16998812	CTD_human	Neoplasms	Prostate cancer
1586	CYP17A1	C0010068	Coronary heart disease	disease	C14	Disease or Syndrome	21347282,21966275	GWASDB	Cardiovascular Diseases	Coronary heart disease
1586	CYP17A1	C0006142	Malignant neoplasm of breast	disease	C04;C17	Neoplastic Process	19913079	CTD_human	Neoplasms	Breast Cancer
1586	CYP17A1	C0030567	Parkinson Disease	disease	C10	Disease or Syndrome	19915575	GWASDB#GWASCAT	Nervous System Diseases	Parkinson Disease
1586	CYP17A1	C0423712	Neuralgia, Iliohypogastric Nerve	disease	C10;C23	Disease or Syndrome	17720801	CTD_human	Nervous System Diseases	Neuralgia
1586	CYP17A1	C0020540	Malignant Hypertension	disease	C14	Disease or Syndrome	3142437	CTD_human	Cardiovascular Diseases	Malignant Hypertension
1586	CYP17A1	C0948896	Primary hypogonadism	disease	C19	Disease or Syndrome	18645707	CTD_human	Endocrine System Diseases	Hypogonadism
1586	CYP17A1	C0033578	Prostatic Neoplasms	group	C04;C12	Neoplastic Process	16859836,17592021,16424004,16998812,15538743	CTD_human	Neoplasms	Prostate cancer
1586	CYP17A1	C0242342	Sheehan Syndrome	disease	C10;C19	Disease or Syndrome	12970278	CTD_human	Endocrine System Diseases	Hypopituitarism
1586	CYP17A1	C0010093	Corpus Luteum Cyst	disease	C04;C13;C19	Disease or Syndrome	18645707	CTD_human	Neoplasms	Corpus Luteum Cyst
1586	CYP17A1	C1257931	Mammary Neoplasms, Human	group	C04;C17	Neoplastic Process	19913079	CTD_human	Neoplasms	Breast Cancer
1586	CYP17A1	C0027051	Myocardial Infarction	disease	C14	Disease or Syndrome	26343387	GWASCAT	Cardiovascular Diseases	Myocardial Infarction
1586	CYP17A1	C3241937	Nonalcoholic Steatohepatitis	disease	C06	Disease or Syndrome	15706422	CTD_human	Digestive System Diseases	Non-alcoholic Fatty Liver Disease
1586	CYP17A1	C0036902	Sexual Arousal Disorder	disease	F03	Mental or Behavioral Dysfunction	15890676	CTD_human	Psychiatric/Brain disorders	Sexual Arousal Disorder
1586	CYP17A1	C2239176	Liver carcinoma	disease	C04;C06	Neoplastic Process	15341023	CTD_human	Neoplasms	Liver Cancer
1586	CYP17A1	C0234249	Neuralgia, Stump	disease	C10;C23	Disease or Syndrome	17720801	CTD_human	Nervous System Diseases	Neuralgia
1586	CYP17A1	C0029927	Ovarian Cysts	disease	C04;C13;C19	Disease or Syndrome	18645707	CTD_human	Neoplasms	Ovarian Cysts
1586	CYP17A1	C1458155	Mammary Neoplasms	group	C04;C17	Neoplastic Process	19913079	CTD_human	Neoplasms	Breast Cancer
1586	CYP17A1	C0042656	Neuralgia, Vidian	disease	C10;C23	Disease or Syndrome	17720801	CTD_human	Nervous System Diseases	Neuralgia
1586	CYP17A1	C0678222	Breast Carcinoma	disease	C04;C17	Neoplastic Process	19913079	CTD_human	Neoplasms	Breast Cancer
1586	CYP17A1	C0400966	Non-alcoholic Fatty Liver Disease	disease	C06	Disease or Syndrome	15706422	CTD_human	Digestive System Diseases	Non-alcoholic Fatty Liver Disease
1586	CYP17A1	C0342482	X-linked Adrenal Hypoplasia	disease	C19	Disease or Syndrome	24593890	GENOMICS_ENGLAND	Endocrine System Diseases	X-linked Adrenal Hypoplasia
1586	CYP17A1	C0020619	Hypogonadism	disease	C19	Disease or Syndrome	18645707	CTD_human	Endocrine System Diseases	Hypogonadism
1586	CYP17A1	C0271623	Hypogonadotropic hypogonadism	disease	C19	Disease or Syndrome	18645707	CTD_human	Endocrine System Diseases	Hypogonadism
1586	CYP17A1	C0033953	Psychosexual Disorders	group	F03	Mental or Behavioral Dysfunction	15890676	CTD_human	Psychiatric/Brain disorders	Psychosexual Disorders
1586	CYP17A1	C0341869	Subfertility, Female	disease	C13	Disease or Syndrome	18645707	CTD_human	Reproductive disorders	Subfertility, Female
1586	CYP17A1	C1527249	Colorectal Cancer	disease	C04;C06	Neoplastic Process	26965516	GWASCAT	Neoplasms	Colorectal Cancer
1586	CYP17A1	C0001627	Congenital adrenal hyperplasia	disease	C12;C13;C16;C18;C19	Disease or Syndrome	18645707,2843762	CTD_human#CLINVAR	Endocrine System Diseases	Congenital adrenal hyperplasia
1586	CYP17A1	C0234247	Neuralgia, Atypical	disease	C10;C23	Disease or Syndrome	17720801	CTD_human	Nervous System Diseases	Neuralgia
1586	CYP17A1	C0020635	Hypopituitarism	disease	C10;C19	Disease or Syndrome	12970278	CTD_human	Endocrine System Diseases	Hypopituitarism
1586	CYP17A1	C0021364	Male infertility	disease	C12	Disease or Syndrome	15890676	CTD_human	Reproductive disorders	Male infertility
1586	CYP17A1	C3489396	Hypogonadism, Isolated Hypogonadotropic	disease	C19	Disease or Syndrome	18645707	CTD_human	Endocrine System Diseases	Hypogonadism
1586	CYP17A1	C0038870	Neuralgia, Supraorbital	disease	C10;C23	Disease or Syndrome	17720801	CTD_human	Nervous System Diseases	Neuralgia
1586	CYP17A1	C0423711	Neuralgia, Perineal	disease	C10;C23	Disease or Syndrome	17720801	CTD_human	Nervous System Diseases	Neuralgia
1588	CYP19A1	C1257931	Mammary Neoplasms, Human	group	C04;C17	Neoplastic Process	11850205,19639193,28112739,23342035	CTD_human	Neoplasms	Breast Cancer
1588	CYP19A1	C0006142	Malignant neoplasm of breast	disease	C04;C17	Neoplastic Process	19639193,23342035,28112739,11850205	CTD_human	Neoplasms	Breast Cancer
1588	CYP19A1	C1136382	Sclerocystic Ovaries	disease	C04;C13;C19	Disease or Syndrome	9177373,22381227,8265607,21262361	CTD_human	Neoplasms	Ovarian Cancer
1588	CYP19A1	C0376358	Malignant neoplasm of prostate	disease	C04;C12	Neoplastic Process	16424004,17704407	CTD_human	Neoplasms	Prostate cancer
1588	CYP19A1	C1458155	Mammary Neoplasms	group	C04;C17	Neoplastic Process	19639193,28112739,23342035,11850205	CTD_human	Neoplasms	Breast Cancer
1588	CYP19A1	C0269102	Endometrioma	disease	C13	Neoplastic Process	18815356,21958689	CTD_human	Reproductive disorders	Endometrioma
1588	CYP19A1	C0205643	Carcinoma, Cribriform	disease	C04	Neoplastic Process	21472143	CTD_human	Neoplasms	Cribriform Carcinoma
1588	CYP19A1	C0678222	Breast Carcinoma	disease	C04;C17	Neoplastic Process	28112739,23342035,19639193,11850205	CTD_human	Neoplasms	Breast Cancer
1588	CYP19A1	C0020635	Hypopituitarism	disease	C10;C19	Disease or Syndrome	12970278	CTD_human	Endocrine System Diseases	Hypopituitarism
1588	CYP19A1	C0242342	Sheehan Syndrome	disease	C10;C19	Disease or Syndrome	12970278	CTD_human	Endocrine System Diseases	Hypopituitarism
1588	CYP19A1	C1960539	Aromatase deficiency	disease	C12;C13;C16;C17;C18;C19	Disease or Syndrome	8265607,24705274,9211678,8530621,1371509,14715828,1496995,8265607,8530621,9211678,9718379,9177373,1825497,12466340,8265607,10566648,9177373	UNIPROT#CLINVAR#CTD_human	Endocrine System Diseases	Aromatase deficiency
1588	CYP19A1	C0242341	Sexual Infantilism	disease	C12;C13;C16;C19	Disease or Syndrome	8265607	CTD_human	Endocrine System Diseases	Sexual Infantilism
1588	CYP19A1	C3489396	Hypogonadism, Isolated Hypogonadotropic	disease	C19	Disease or Syndrome	9177373	CTD_human	Endocrine System Diseases	Hypogonadism
1588	CYP19A1	C1563718	Genital Infantilism	disease	C12;C13;C16;C19	Disease or Syndrome	8265607	CTD_human	Endocrine System Diseases	Genital Infantilism
1588	CYP19A1	C0271623	Hypogonadotropic hypogonadism	disease	C19	Disease or Syndrome	9177373	CTD_human	Endocrine System Diseases	Hypogonadism
1588	CYP19A1	C0029459	Osteoporosis, Senile	disease	C05;C18	Disease or Syndrome	20723554	CTD_human	Musculoskeletal Diseases	Osteoporosis
1588	CYP19A1	C0341869	Subfertility, Female	disease	C13	Disease or Syndrome	14684609	CTD_human	Reproductive disorders	Subfertility, Female
1588	CYP19A1	C0015695	Fatty Liver	disease	C06	Disease or Syndrome	11929713	CTD_human	Digestive System Diseases	Fatty Liver
1588	CYP19A1	C0014175	Endometriosis	disease	C13	Disease or Syndrome	21958689,18815356	CTD_human	Reproductive disorders	Endometriosis
1588	CYP19A1	C0001787	Osteoporosis, Age-Related	disease	C05;C18	Disease or Syndrome	20723554	CTD_human	Musculoskeletal Diseases	Osteoporosis
1588	CYP19A1	C0029456	Osteoporosis	disease	C05;C18	Disease or Syndrome	20723554	CTD_human	Musculoskeletal Diseases	Osteoporosis
1588	CYP19A1	C0033578	Prostatic Neoplasms	group	C04;C12	Neoplastic Process	17704407,16424004	CTD_human	Neoplasms	Prostate cancer
1588	CYP19A1	C0020619	Hypogonadism	disease	C19	Disease or Syndrome	9177373	CTD_human	Endocrine System Diseases	Hypogonadism
1588	CYP19A1	C0476089	Endometrial Carcinoma	disease	C04;C13	Neoplastic Process	27135401	GWASCAT	Neoplasms	Endometrial Cancer
1588	CYP19A1	C0205641	Adenocarcinoma, Basal Cell	disease	C04	Neoplastic Process	21472143	CTD_human	Neoplasms	Adenocarcinoma
1588	CYP19A1	C2711227	Steatohepatitis	disease	C06	Disease or Syndrome	11929713	CTD_human	Digestive System Diseases	Fatty Liver
1588	CYP19A1	C0205642	Adenocarcinoma, Oxyphilic	disease	C04	Neoplastic Process	21472143	CTD_human	Neoplasms	Adenocarcinoma
1588	CYP19A1	C0546837	Malignant neoplasm of esophagus	disease	C04;C06	Neoplastic Process	21472143	CTD_human	Neoplasms	Esophagus Neoplasm
1588	CYP19A1	C0014859	Esophageal Neoplasms	group	C04;C06	Neoplastic Process	21472143	CTD_human	Neoplasms	Esophagus Neoplasm
1588	CYP19A1	C0205645	Adenocarcinoma, Tubular	disease	C04	Neoplastic Process	21472143	CTD_human	Neoplasms	Adenocarcinoma
1588	CYP19A1	C0751406	Post-Traumatic Osteoporosis	disease	C05;C18	Disease or Syndrome	20723554	CTD_human	Musculoskeletal Diseases	Osteoporosis
1588	CYP19A1	C0029928	Ovarian Diseases	group	C13;C19	Disease or Syndrome	11985600	CTD_human	Endocrine System Diseases	Ovarian Diseases
1588	CYP19A1	C0004352	Autistic Disorder	group	F03	Mental or Behavioral Dysfunction	21359227	CTD_human	Psychiatric/Brain disorders	Autistic Disorder
1588	CYP19A1	C0001418	Adenocarcinoma	group	C04	Neoplastic Process	21472143	CTD_human	Neoplasms	Adenocarcinoma
1588	CYP19A1	C0205644	Carcinoma, Granular Cell	disease	C04	Neoplastic Process	21472143	CTD_human	Neoplasms	Carcinoma
1588	CYP19A1	C0948896	Primary hypogonadism	disease	C19	Disease or Syndrome	9177373	CTD_human	Endocrine System Diseases	Hypogonadism
1543	CYP1A1	C0006142	Malignant neoplasm of breast	disease	C04;C17	Neoplastic Process	16792888	CTD_human	Neoplasms	Breast Cancer
1543	CYP1A1	C0678222	Breast Carcinoma	disease	C04;C17	Neoplastic Process	16792888	CTD_human	Neoplasms	Breast Cancer
1543	CYP1A1	C0020538	Hypertensive disease	group	C14	Disease or Syndrome	22995157,20634294	CTD_human	Cardiovascular Diseases	Hypertensive disease
1543	CYP1A1	C0033578	Prostatic Neoplasms	group	C04;C12	Neoplastic Process	17919073,11275366	CTD_human	Neoplasms	Prostate cancer
1543	CYP1A1	C1527303	Chronic Airflow Obstruction	disease	C08	Disease or Syndrome	19022366	CTD_human	Respiratory Tract Diseases	Airway Obstruction
1543	CYP1A1	C0023976	Long QT Syndrome	disease	C14;C16;C23	Disease or Syndrome	26988683	CTD_human	Congenital, Hereditary, and Neonatal Diseases and Abnormalities	Long QT Syndrome
1543	CYP1A1	C2239176	Liver carcinoma	disease	C04;C06	Neoplastic Process	15341023	CTD_human	Neoplasms	Liver Cancer
1543	CYP1A1	C0022665	Kidney Neoplasm	disease	C04;C12;C13	Neoplastic Process	15003126	CTD_human	Neoplasms	Renal Cancer
1543	CYP1A1	C0011616	Contact Dermatitis	disease	C17	Disease or Syndrome	25724174	CTD_human	Skin and Connective Tissue Diseases	Dermatitis
1543	CYP1A1	C0376358	Malignant neoplasm of prostate	disease	C04;C12	Neoplastic Process	11275366,17919073	CTD_human	Neoplasms	Prostate cancer
1543	CYP1A1	C1257931	Mammary Neoplasms, Human	group	C04;C17	Neoplastic Process	16792888	CTD_human	Neoplasms	Breast Cancer
1543	CYP1A1	C0024117	Chronic Obstructive Airway Disease	disease	C08	Disease or Syndrome	19022366	CTD_human	Respiratory Tract Diseases	Chronic Obstructive Pulmonary Disease
1543	CYP1A1	C1458155	Mammary Neoplasms	group	C04;C17	Neoplastic Process	16792888	CTD_human	Neoplasms	Breast Cancer
1543	CYP1A1	C0021364	Male infertility	disease	C12	Disease or Syndrome	19303595	CTD_human	Reproductive disorders	Male infertility
1543	CYP1A1	C2350344	Chronic Lung Injury	disease	C08;C26	Disease or Syndrome	24893714,25703676	CTD_human	Respiratory Tract Diseases	Chronic Lung Injury
1543	CYP1A1	C0018552	Hamartoma	group	C04	Neoplastic Process	21998131	CTD_human	Neoplasms	Hamartoma
1543	CYP1A1	C0085096	Peripheral Vascular Diseases	group	C14	Disease or Syndrome	19022366	CTD_human	Cardiovascular Diseases	Vascular Diseases
1543	CYP1A1	C0162820	Dermatitis, Allergic Contact	disease	C17;C20	Disease or Syndrome	19022366	CTD_human	Immune System Diseases	Dermatitis
1543	CYP1A1	C0039239	Sinus Tachycardia	disease	C14;C23	Disease or Syndrome	26988683	CTD_human	Cardiovascular Diseases	Sinus Tachycardia
1543	CYP1A1	C0740457	Malignant neoplasm of kidney	disease	C04;C12;C13	Neoplastic Process	15003126	CTD_human	Neoplasms	Renal Cancer
1545	CYP1B1	C0242379	Malignant neoplasm of lung	disease	C04;C08	Neoplastic Process	11376689	CTD_human	Neoplasms	Lung Cancer
1545	CYP1B1	C1856439	GLAUCOMA 3, PRIMARY CONGENITAL, A	disease	C11	Congenital Abnormality; Disease or Syndrome	14640114,12036985,10655546,9463332,9497261,14635112,15342693,11527932,11184479,15475877,15255109,12525557,16490498,11774072,16735994,18470941,16862072,16688110,11980847,27243976,11403040,23218183,10227395,15342693,28492532,27272408,9463332,21600657,220040	UNIPROT#CLINVAR	Eye Diseases	Glaucoma
1545	CYP1B1	C0205649	Adenoma, Monomorphic	disease	C04	Neoplastic Process	11376689	CTD_human	Neoplasms	Adenoma
1545	CYP1B1	C0205648	Adenoma, Microcystic	disease	C04	Neoplastic Process	11376689	CTD_human	Neoplasms	Adenoma
1545	CYP1B1	C3278153	GLAUCOMA, PRIMARY OPEN ANGLE, JUVENILE-ONSET	disease		Disease or Syndrome	12036985,11774072,16862072,9497261,11184479,11980847,14640114,15342693,15475877,16688110,15255109,9463332,16735994,11527932,18470941,16490498,14635112,10655546,12525557,15342693	UNIPROT#CLINVAR	Eye Diseases	Glaucoma
1545	CYP1B1	C1527249	Colorectal Cancer	disease	C04;C06	Neoplastic Process	20878130	CTD_human	Neoplasms	Colorectal Cancer
1545	CYP1B1	C0024121	Lung Neoplasms	group	C04;C08	Neoplastic Process	11376689	CTD_human	Neoplasms	Lung Cancer
1545	CYP1B1	C0023452	Childhood Acute Lymphoblastic Leukemia	disease	C04;C15;C20	Neoplastic Process	22674224	CTD_human	Neoplasms	Leukemia
1545	CYP1B1	C0006142	Malignant neoplasm of breast	disease	C04;C17	Neoplastic Process	16298037,17297925	CTD_human	Neoplasms	Breast Cancer
1545	CYP1B1	C0205650	Papillary adenoma	disease	C04	Neoplastic Process	11376689	CTD_human	Neoplasms	Adenoma
1545	CYP1B1	C0028754	Obesity	disease	C18;C23	Disease or Syndrome	27036855	CTD_human	Nutritional and Metabolic Diseases	Obesity
1545	CYP1B1	C1458155	Mammary Neoplasms	group	C04;C17	Neoplastic Process	17297925,16298037	CTD_human	Neoplasms	Breast Cancer
1545	CYP1B1	C0020302	Hydrophthalmos	disease	C11;C16	Congenital Abnormality	15255109,14635112,11184479,16490498,12036985,16862072,15342693,16735994,11527932,11774072,15475877,11980847,10655546,14640114,16688110,18470941,9463332,9497261,12525557	UNIPROT	Congenital, Hereditary, and Neonatal Diseases and Abnormalities	Hydrophthalmos
1545	CYP1B1	C0009402	Colorectal Carcinoma	disease	C04;C06	Neoplastic Process	20878130	CTD_human	Neoplasms	Colorectal Cancer
1545	CYP1B1	C1961102	Precursor Cell Lymphoblastic Leukemia Lymphoma	disease	C04;C15;C20	Neoplastic Process	22674224	CTD_human	Neoplasms	Lymphoma
1545	CYP1B1	C0007137	Squamous cell carcinoma	disease	C04	Neoplastic Process	22114726	CTD_human	Neoplasms	Carcinoma
1545	CYP1B1	C0376358	Malignant neoplasm of prostate	disease	C04;C12	Neoplastic Process	17704407	CTD_human	Neoplasms	Prostate cancer
1545	CYP1B1	C3278152	GLAUCOMA, PRIMARY OPEN ANGLE, ADULT-ONSET (disorder)	disease		Disease or Syndrome	12525557,14635112,15342693,15475877,9463332,9497261,11527932,11184479,16688110,18470941,16490498,12036985,16735994,11774072,11980847,15255109,10655546,16862072,14640114	UNIPROT	Eye Diseases	Glaucoma
1545	CYP1B1	C0011616	Contact Dermatitis	disease	C17	Disease or Syndrome	25724174	CTD_human	Skin and Connective Tissue Diseases	Dermatitis
1545	CYP1B1	C0678222	Breast Carcinoma	disease	C04;C17	Neoplastic Process	17297925,16298037	CTD_human	Neoplasms	Breast Cancer
1545	CYP1B1	C0001430	Adenoma	group	C04	Neoplastic Process	11376689	CTD_human	Neoplasms	Adenoma
1545	CYP1B1	C0344559	Irido-corneo-trabecular dysgenesis (disorder)	disease	C11;C16	Congenital Abnormality	24281366,9097971	CLINVAR	Congenital, Hereditary, and Neonatal Diseases and Abnormalities	Irido-corneo-trabecular dysgenesis
1545	CYP1B1	C0015695	Fatty Liver	disease	C06	Disease or Syndrome	27036855	CTD_human	Digestive System Diseases	Fatty Liver
1545	CYP1B1	C0153381	Malignant neoplasm of mouth	disease	C04;C07	Neoplastic Process	22114726	CTD_human	Neoplasms	Mouth Neoplasms
1545	CYP1B1	C0023453	Leukemia, Lymphocytic, Acute, L2	disease	C04;C15;C20	Neoplastic Process	22674224	CTD_human	Neoplasms	Leukemia
1545	CYP1B1	C0009363	Congenital ocular coloboma (disorder)	disease	C11;C16	Congenital Abnormality	24281366	CLINVAR	Congenital, Hereditary, and Neonatal Diseases and Abnormalities	Congenital ocular coloboma
1545	CYP1B1	C0009404	Colorectal Neoplasms	group	C04;C06	Neoplastic Process	20878130	CTD_human	Neoplasms	Colorectal Cancer
1545	CYP1B1	C0205646	Adenoma, Basal Cell	disease	C04	Neoplastic Process	11376689	CTD_human	Neoplasms	Adenoma
1545	CYP1B1	C0026640	Mouth Neoplasms	group	C04;C07	Neoplastic Process	22114726	CTD_human	Neoplasms	Mouth Neoplasms
1545	CYP1B1	C1842028	GLAUCOMA 1, OPEN ANGLE, A	disease	C11	Disease or Syndrome	11774072	UNIPROT	Eye Diseases	Glaucoma
1545	CYP1B1	C1257931	Mammary Neoplasms, Human	group	C04;C17	Neoplastic Process	16298037,17297925	CTD_human	Neoplasms	Breast Cancer
1545	CYP1B1	C0205647	Follicular adenoma	disease	C04	Neoplastic Process	11376689	CTD_human	Neoplasms	Adenoma
1545	CYP1B1	C0919267	ovarian neoplasm	disease	C04;C13;C19	Neoplastic Process	17372243	CTD_human	Neoplasms	Ovarian Cancer
1545	CYP1B1	C4310623	ANTERIOR SEGMENT DYSGENESIS 6	disease		Disease or Syndrome	11403040	CLINVAR	Eye Diseases	Anterior Segment Dysgenesis
1545	CYP1B1	C1140680	Malignant neoplasm of ovary	disease	C04;C13;C19	Neoplastic Process	17372243	CTD_human	Neoplasms	Ovarian Cancer
1545	CYP1B1	C0033578	Prostatic Neoplasms	group	C04;C12	Neoplastic Process	17704407	CTD_human	Neoplasms	Prostate cancer
1545	CYP1B1	C2711227	Steatohepatitis	disease	C06	Disease or Syndrome	27036855	CTD_human	Digestive System Diseases	Fatty Liver
1545	CYP1B1	C0205651	Adenoma, Trabecular	disease	C04	Neoplastic Process	11376689	CTD_human	Neoplasms	Adenoma
1589	CYP21A2	C1859995	Hyperandrogenism, Nonclassic Type, due to 21-Hydroxylase Deficiency	disease	C12;C13;C16;C19	Disease or Syndrome	1406699,10198222,3497399,1644925,9580109,27721825,21169732,14715874,12788866,12887291,10720040,10094562,8478006,1406709,3871526,16046588,10408786,9067760,10443693,12213891,10391209,9187661,18381579,1937474,15126570,16984992,1864962,10408778,12222711,10496	UNIPROT	Endocrine System Diseases	Hyperandrogenism
1589	CYP21A2	C0001627	Congenital adrenal hyperplasia	disease	C12;C13;C16;C18;C19	Disease or Syndrome	16705555,18445671	CTD_human	Endocrine System Diseases	Congenital adrenal hyperplasia
1589	CYP21A2	C0852654	21-hydroxylase deficiency	disease		Disease or Syndrome	18381579,1937474,24671123,23891399,8081391,1496017,1406699,1644925,2788081,20661889,17119906,12915679,18445671,24077358,8968761,3267225,19750867,7635470,21098686,9215318,25227725,14715874,9661649,1864962,10496074,23142378,22270556,16427797,8175971,2466741	CLINVAR	Endocrine System Diseases	21-Hydroxylase Deficiency
1589	CYP21A2	C0950123	Genetic Diseases, Inborn	group	C16	Disease or Syndrome	12930931,15964450,23692712,24904866,10857554,23359698,9521938,24778650,25041270	CLINVAR	Congenital, Hereditary, and Neonatal Diseases and Abnormalities	Genetic Diseases
1589	CYP21A2	C2936858	Congenital adrenal hyperplasia due to 21 hydroxylase deficiency	disease	C12;C13;C16;C18;C19	Congenital Abnormality	10364682,11232002,9187661,10198222,12788866,3260007,18381579,9580109,20080860,3267225,12887291,9497336,10391209,12213891,16984992,2072928,14715874,1644925,11600539,18319307,16046588,2303461,15110320,3257825,10408786,10720040,1937474,18445671,10496074,1406	UNIPROT	Endocrine System Diseases	Congenital adrenal hyperplasia
1589	CYP21A2	C4273964	Classic congenital adrenal hyperplasia due to 21-hydroxylase deficiency	disease		Disease or Syndrome	25741868	CLINVAR	Congenital, Hereditary, and Neonatal Diseases and Abnormalities	Congenital Adrenal Hyperplasia
120227	CYP2R1	C0239946	Fibrosis, Liver	disease	C06	Disease or Syndrome	24381012	CTD_human	Digestive System Diseases	Liver Fibrosis
120227	CYP2R1	C0029453	Osteopenia	disease	C05;C18	Disease or Syndrome	24381012	CTD_human	Nutritional and Metabolic Diseases	Osteopenia
120227	CYP2R1	C0023890	Liver Cirrhosis	disease	C06	Disease or Syndrome	24381012	CTD_human	Digestive System Diseases	Liver Cirrhosis
120227	CYP2R1	C1838657	Vitamin D Hydroxylation-Deficient Rickets, Type 1B	disease	C05;C12;C13;C16;C18	Disease or Syndrome	25942481,15128933,15128933,8201479,10969262	UNIPROT#CLINVAR	Musculoskeletal Diseases	Rickets
120227	CYP2R1	C0005944	Metabolic Bone Disorder	group	C05;C18	Disease or Syndrome	24381012	CTD_human	Nutritional and Metabolic Diseases	Metabolic Bone Disorder
3491	CCN1	C2239176	Liver carcinoma	disease	C04;C06	Neoplastic Process	17699798	CTD_human	Neoplasms	Liver Cancer
3491	CCN1	C0024121	Lung Neoplasms	group	C04;C08	Neoplastic Process	27935865	CTD_human	Neoplasms	Lung Cancer
3491	CCN1	C0242379	Malignant neoplasm of lung	disease	C04;C08	Neoplastic Process	27935865	CTD_human	Neoplasms	Lung Cancer
3491	CCN1	C0003873	Rheumatoid Arthritis	disease	C05;C17;C20	Disease or Syndrome	19192274	CTD_human	Immune System Diseases	Rheumatoid Arthritis
51339	DACT1	C1968949	Cakut	disease	C12;C13;C16	Disease or Syndrome	19701191,28054444,22610794	GENOMICS_ENGLAND	Renal Disorder	CAKUT
51339	DACT1	C3714756	Intellectual Disability	group	C10;C23;F01;F03	Mental or Behavioral Dysfunction	28054444,22610794,19701191	GENOMICS_ENGLAND	Psychiatric/Brain disorders	Intellectual Disability
51339	DACT1	C0080178	Spina Bifida	disease	C10;C16	Congenital Abnormality	22610794	UNIPROT	Nervous System Diseases	Spina Bifida
51339	DACT1	C4479534	TOWNES-BROCKS SYNDROME 2	disease		Disease or Syndrome	28054444	CLINVAR	Congenital, Hereditary, and Neonatal Diseases and Abnormalities	Townes-Brocks Syndrome
51339	DACT1	C4025414	Radial club hand	disease		Congenital Abnormality	19701191,28054444,22610794	GENOMICS_ENGLAND	Musculoskeletal Diseases	Radial Club Hand
57706	DENND1A	C0154778	Myopia, Degenerative	disease	C11	Disease or Syndrome	23049088	GWASDB#GWASCAT	Eye Diseases	Myopia
22943	DKK1	C1257931	Mammary Neoplasms, Human	group	C04;C17	Neoplastic Process	18283316	CTD_human	Neoplasms	Breast Cancer
22943	DKK1	C0006142	Malignant neoplasm of breast	disease	C04;C17	Neoplastic Process	18283316	CTD_human	Neoplasms	Breast Cancer
22943	DKK1	C1458155	Mammary Neoplasms	group	C04;C17	Neoplastic Process	18283316	CTD_human	Neoplasms	Breast Cancer
22943	DKK1	C0678222	Breast Carcinoma	disease	C04;C17	Neoplastic Process	18283316	CTD_human	Neoplasms	Breast Cancer
22943	DKK1	C0269102	Endometrioma	disease	C13	Neoplastic Process	21063030	CTD_human	Reproductive disorders	Endometrioma
22943	DKK1	C0014175	Endometriosis	disease	C13	Disease or Syndrome	21063030	CTD_human	Reproductive disorders	Endometriosis
27122	DKK3	C0036341	Schizophrenia	disease	F03	Mental or Behavioral Dysfunction	15998302	PSYGENET	Psychiatric/Brain disorders	Schizophrenia
3337	DNAJB1	C0005586	Bipolar Disorder	disease	F03	Mental or Behavioral Dysfunction	15362566,14743183	PSYGENET	Psychiatric/Brain disorders	Bipolar Disorder
1803	DPP4	C0011581	Depressive disorder	disease	F03	Mental or Behavioral Dysfunction	21630437,25635612	PSYGENET	Psychiatric/Brain disorders	Mental Depression
1803	DPP4	C0003873	Rheumatoid Arthritis	disease	C05;C17;C20	Disease or Syndrome	24782177	GWASDB#GWASCAT	Immune System Diseases	Rheumatoid Arthritis
1803	DPP4	C0011570	Mental Depression	disease	F01	Mental or Behavioral Dysfunction	25635612,21630437	PSYGENET	Psychiatric/Brain disorders	Mental Depression
128338	DRAM2	C0854723	Retinal Dystrophies	group	C11	Disease or Syndrome	25983245	CLINVAR	Eye Diseases	Retinal Dystrophies
1813	DRD2	C4505436	Generalized Absence Seizures	disease	C10;C23	Disease or Syndrome	7936204,11860278,1829682	CTD_human	Nervous System Diseases	Seizures
1813	DRD2	C1269683	Major Depressive Disorder	disease	F03	Mental or Behavioral Dysfunction	22796099,23696934,24322206,23683269,24555772	PSYGENET	Psychiatric/Brain disorders	Mental Depression
1813	DRD2	C0422855	Vertiginous seizure	disease	C10;C23	Disease or Syndrome	7936204,1829682,11860278	CTD_human	Nervous System Diseases	Seizures
1813	DRD2	C0022333	Jacksonian Seizure	disease	C10;C23	Disease or Syndrome	11860278,1829682,7936204	CTD_human	Nervous System Diseases	Jacksonian Seizure
1813	DRD2	C0422853	Olfactory seizure	disease	C10;C23	Disease or Syndrome	7936204,1829682,11860278	CTD_human	Nervous System Diseases	Seizures
1813	DRD2	C0011206	Delirium	disease	C10;C23;F01;F03	Mental or Behavioral Dysfunction	19739106,19309018	PSYGENET	Psychiatric/Brain disorders	Delirium
1813	DRD2	C1868675	PARKINSON DISEASE 2, AUTOSOMAL RECESSIVE JUVENILE	disease	C10	Disease or Syndrome	9171869,12476322,15469457	CTD_human	Nervous System Diseases	Parkinson Disease
1813	DRD2	C0025261	Memory Disorders	disease	C10;C23;F01	Mental or Behavioral Dysfunction	21592505	CTD_human	Psychiatric/Brain disorders	Memory Disorders
1813	DRD2	C0454606	Oral Dyskinesia	disease	C10;C23	Disease or Syndrome	16435402	CTD_human	Congenital, Hereditary, and Neonatal Diseases and Abnormalities	Orofacial dyskinesia
1813	DRD2	C0020514	Hyperprolactinemia	disease	C10;C19	Disease or Syndrome	15286066,19339912	CTD_human	Endocrine System Diseases	Hyperprolactinemia
1813	DRD2	C0454560	Acquired Language Disorders	group	C10;C23	Mental or Behavioral Dysfunction	23691092	CTD_human	Psychiatric/Brain disorders	Acquired Language Disorders
1813	DRD2	C0007370	Catalepsy	disease	C10;C23	Mental or Behavioral Dysfunction	9618422,1365866,3283778,7845605	CTD_human	Congenital, Hereditary, and Neonatal Diseases and Abnormalities	Catalepsy
1813	DRD2	C4317109	Epileptic Seizures	disease	C10;C23	Disease or Syndrome	7936204,11860278,1829682	CTD_human	Nervous System Diseases	Seizures
1813	DRD2	C0234535	Seizures, Clonic	disease	C10;C23	Disease or Syndrome	7936204,1829682,11860278	CTD_human	Nervous System Diseases	Seizures
1813	DRD2	C0026650	Movement Disorders	group	C10	Disease or Syndrome	6858777	CTD_human	Nervous System Diseases	Movement Disorders
1813	DRD2	C0751294	Memory Disorder, Spatial	disease	C10;C23;F01	Mental or Behavioral Dysfunction	21592505	CTD_human	Psychiatric/Brain disorders	Memory Disorders
1813	DRD2	C0015371	Extrapyramidal Disorders	group	C10	Disease or Syndrome	12211096,19506579,19225277,11198054,18480698	CTD_human	Nervous System Diseases	Extrapyramidal Disorders
1813	DRD2	C0752098	Autosomal Dominant Parkinsonism	disease	C10	Disease or Syndrome	15469457,12476322,9171869	CTD_human	Nervous System Diseases	Parkinson Disease
1813	DRD2	C0525045	Mood Disorders	group	F03	Mental or Behavioral Dysfunction	15108180,21130502,24655768,24322206,11992560	PSYGENET	Psychiatric/Brain disorders	Mood Disorders
1813	DRD2	C0751088	Dyskinesia, Medication-Induced	disease	C10;C23;C25	Disease or Syndrome	7845605,10534246,14629710	CTD_human	Nervous System Diseases	Dyskinesia
1813	DRD2	C0005586	Bipolar Disorder	disease	F03	Mental or Behavioral Dysfunction	22514151,20874815,23044341,24229495,22326841	PSYGENET	Psychiatric/Brain disorders	Bipolar Disorder
1813	DRD2	C0751123	Atonic Absence Seizures	disease	C10;C23	Disease or Syndrome	1829682,11860278,7936204	CTD_human	Nervous System Diseases	Seizures
1813	DRD2	C0242422	Parkinsonian Disorders	group	C10	Disease or Syndrome	9171869,15469457,12476322	CTD_human	Nervous System Diseases	Parkinson Disease
1813	DRD2	C0149958	Complex partial seizures	disease	C10;C23	Disease or Syndrome	7936204,1829682,11860278	CTD_human	Nervous System Diseases	Seizures
1813	DRD2	C0022734	Kleptomania	disease	F03	Mental or Behavioral Dysfunction	17332411,20671181,19940168	CTD_human	Psychiatric/Brain disorders	Kleptomania
1813	DRD2	C0270846	Epileptic drop attack	disease	C10;C23	Disease or Syndrome	11860278,7936204,1829682	CTD_human	Congenital, Hereditary, and Neonatal Diseases and Abnormalities	Atonic seizures
1813	DRD2	C0242423	Ramsay Hunt Paralysis Syndrome	disease	C10	Disease or Syndrome	12476322,9171869,15469457	CTD_human	Nervous System Diseases	Ramsay Hunt Paralysis Syndrome
1813	DRD2	C3495874	Nonepileptic Seizures	disease	C10;C23	Disease or Syndrome	11860278,7936204,1829682	CTD_human	Nervous System Diseases	Seizures
1813	DRD2	C0588008	Severe depression	disease		Mental or Behavioral Dysfunction	18929622	PSYGENET	Psychiatric/Brain disorders	Mental Depression
1813	DRD2	C0752104	Familial Juvenile Parkinsonism	disease	C10	Disease or Syndrome	12476322,9171869,15469457	CTD_human	Nervous System Diseases	Parkinson Disease
1813	DRD2	C0032000	Pituitary Adenoma	disease	C04;C10;C19	Neoplastic Process	12727942	CTD_human	Neoplasms	Pituitary Neoplasms
1813	DRD2	C0004782	Basal Ganglia Diseases	group	C10	Disease or Syndrome	18480698,11198054,19225277,19506579,12211096	CTD_human	Nervous System Diseases	Basal Ganglia Diseases
1813	DRD2	C0266487	Etat Marbre	disease	C10	Disease or Syndrome	6858777	CTD_human	Nervous System Diseases	Status marmoratus
1813	DRD2	C1279420	Anxiety neurosis (finding)	disease	F03	Mental or Behavioral Dysfunction	20532872,18305461	CTD_human	Psychiatric/Brain disorders	Anxiety Disorders
1813	DRD2	C0003469	Anxiety Disorders	group	F03	Mental or Behavioral Dysfunction	18305461,20532872	CTD_human	Psychiatric/Brain disorders	Anxiety Disorders
1813	DRD2	C0752105	Parkinsonism, Juvenile	disease	C10	Disease or Syndrome	9171869,12476322,15469457	CTD_human	Nervous System Diseases	Parkinson Disease
1813	DRD2	C0376280	Anxiety States, Neurotic	disease	F03	Mental or Behavioral Dysfunction	18305461,20532872	CTD_human	Psychiatric/Brain disorders	Anxiety Disorders
1813	DRD2	C0041696	Unipolar Depression	disease	F03	Mental or Behavioral Dysfunction	23683269,22796099,23696934,24322206,24555772	PSYGENET	Psychiatric/Brain disorders	Mental Depression
1813	DRD2	C0234533	Generalized seizures	disease	C10;C23	Disease or Syndrome	7936204,11860278,1829682	CTD_human	Nervous System Diseases	Seizures
1813	DRD2	C0011570	Mental Depression	disease	F01	Mental or Behavioral Dysfunction	21540761,23683269,24780147,23512949,20526230	PSYGENET	Psychiatric/Brain disorders	Mental Depression
1813	DRD2	C0221169	Hemiballismus	disease	C10;C23	Disease or Syndrome	16435402	CTD_human	Nervous System Diseases	Ballismus
1813	DRD2	C0178417	Anhedonia	disease	C10;C23;F01	Mental or Behavioral Dysfunction	20620876	PSYGENET	Psychiatric/Brain disorders	Anhedonia
1813	DRD2	C0270824	Visual seizure	disease	C10;C23	Disease or Syndrome	7936204,1829682,11860278	CTD_human	Nervous System Diseases	Seizures
1813	DRD2	C0494475	Tonic - clonic seizures	disease	C10;C23	Disease or Syndrome	11860278,1829682,7936204	CTD_human	Nervous System Diseases	Seizures
1813	DRD2	C0752100	Autosomal Recessive Parkinsonism	disease	C10	Disease or Syndrome	15469457,12476322,9171869	CTD_human	Nervous System Diseases	Parkinson Disease
1813	DRD2	C0013386	Dyskinesia, Drug-Induced	disease	C10;C23;C25	Disease or Syndrome	10534246,7845605,14629710	CTD_human	Nervous System Diseases	Dyskinesia
1813	DRD2	C0751293	Memory Disorder, Semantic	disease	C10;C23;F01	Mental or Behavioral Dysfunction	21592505	CTD_human	Psychiatric/Brain disorders	Memory Disorders
1813	DRD2	C0011581	Depressive disorder	disease	F03	Mental or Behavioral Dysfunction	24780147,23683269,20526230,23512949,21540761	PSYGENET	Psychiatric/Brain disorders	Mental Depression
1813	DRD2	C0752097	Autosomal Dominant Juvenile Parkinson Disease	disease	C10	Disease or Syndrome	9171869,15469457,12476322	CTD_human	Nervous System Diseases	Parkinson Disease
1813	DRD2	C0009241	Cognition Disorders	group	F03	Mental or Behavioral Dysfunction	19910723	CTD_human	Psychiatric/Brain disorders	Cognition Disorders
1813	DRD2	C0751110	Single Seizure	disease	C10;C23	Disease or Syndrome	11860278,7936204,1829682	CTD_human	Nervous System Diseases	Seizures
1813	DRD2	C0036341	Schizophrenia	disease	F03	Mental or Behavioral Dysfunction	10831489,11245917,21187413,18583979	CTD_human	Psychiatric/Brain disorders	Schizophrenia
1813	DRD2	C0008073	Developmental Disabilities	group	F03	Mental or Behavioral Dysfunction	21592505	CTD_human	Psychiatric/Brain disorders	Developmental Disabilities
1813	DRD2	C0023015	Language Disorders	group	C10;C23	Mental or Behavioral Dysfunction	23691092	CTD_human	Congenital, Hereditary, and Neonatal Diseases and Abnormalities	Language impairment
1813	DRD2	C0750951	Lenticulostriate Disorders	disease	C10	Disease or Syndrome	12211096,19225277,18480698,11198054,19506579	CTD_human	Nervous System Diseases	Lenticulostriate Disorders
1813	DRD2	C0021122	Disruptive, Impulse Control, and Conduct Disorders	group	F03	Mental or Behavioral Dysfunction	19940168,20671181,17332411	CTD_human	Psychiatric/Brain disorders	Disruptive, Impulse Control, and Conduct Disorders
1813	DRD2	C0021776	Intermittent Explosive Disorder	disease	F03	Mental or Behavioral Dysfunction	17332411,19940168,20671181	CTD_human	Psychiatric/Brain disorders	Intermittent Explosive Disorder
1813	DRD2	C0024517	Major depression, single episode	disease		Mental or Behavioral Dysfunction	11728608	PSYGENET	Psychiatric/Brain disorders	Mental Depression
1813	DRD2	C0013384	Dyskinetic syndrome	disease	C10;C23	Disease or Syndrome	16435402	CTD_human	Nervous System Diseases	Dyskinesia
1813	DRD2	C0752196	Ballismus	disease	C10;C23	Disease or Syndrome	16435402	CTD_human	Nervous System Diseases	Ballismus
1813	DRD2	C1263846	Attention deficit hyperactivity disorder	disease	F03	Mental or Behavioral Dysfunction	17671965	CTD_human	Psychiatric/Brain disorders	Attention Deficit Disorder
1813	DRD2	C0030567	Parkinson Disease	disease	C10	Disease or Syndrome	8558425	CTD_human	Nervous System Diseases	Parkinson Disease
1813	DRD2	C0032019	Pituitary Neoplasms	group	C04;C10;C19	Neoplastic Process	12727942	CTD_human	Neoplasms	Pituitary Neoplasms
1813	DRD2	C0152115	Lingual-Facial-Buccal Dyskinesia	disease	C10;C23	Disease or Syndrome	16435402	CTD_human	Congenital, Hereditary, and Neonatal Diseases and Abnormalities	Orofacial dyskinesia
1813	DRD2	C0221480	Recurrent depression	disease		Mental or Behavioral Dysfunction	1385598	PSYGENET	Psychiatric/Brain disorders	Mental Depression
1813	DRD2	C0346300	Pituitary carcinoma	disease	C04;C10;C19	Neoplastic Process	12727942	CTD_human	Neoplasms	Pituitary Neoplasms
1813	DRD2	C0751292	Age-Related Memory Disorders	disease	C10;C23;F01	Mental or Behavioral Dysfunction	21592505	CTD_human	Psychiatric/Brain disorders	Memory Disorders
1813	DRD2	C1321905	Minimal Brain Dysfunction	disease	F03	Mental or Behavioral Dysfunction	17671965	CTD_human	Psychiatric/Brain disorders	Minimal Brain Dysfunction
1813	DRD2	C0041671	Attention Deficit Disorder	disease	F03	Mental or Behavioral Dysfunction	17671965	CTD_human	Psychiatric/Brain disorders	Attention Deficit Disorder
1813	DRD2	C0085997	Child Development Disorders, Specific	group	F03	Mental or Behavioral Dysfunction	21592505	CTD_human	Psychiatric/Brain disorders	Child Development Deviations
1813	DRD2	C0020538	Hypertensive disease	group	C14	Disease or Syndrome	11566895	CTD_human	Cardiovascular Diseases	Hypertensive disease
1843	DUSP1	C0151744	Myocardial Ischemia	disease	C14	Disease or Syndrome	16214533	CTD_human	Cardiovascular Diseases	Myocardial Ischemia
1843	DUSP1	C0011581	Depressive disorder	disease	F03	Mental or Behavioral Dysfunction	22237309,23668904,25410305,20953200,15496935	PSYGENET	Psychiatric/Brain disorders	Mental Depression
1843	DUSP1	C0011570	Mental Depression	disease	F01	Mental or Behavioral Dysfunction	15496935,20953200,23668904,25410305	PSYGENET	Psychiatric/Brain disorders	Mental Depression
1843	DUSP1	C0014175	Endometriosis	disease	C13	Disease or Syndrome	21063030	CTD_human	Reproductive disorders	Endometriosis
1843	DUSP1	C0011616	Contact Dermatitis	disease	C17	Disease or Syndrome	25724174	CTD_human	Skin and Connective Tissue Diseases	Dermatitis
1843	DUSP1	C3714758	Juvenile psoriatic arthritis	disease	C05;C17;C20	Disease or Syndrome	19565504	CTD_human	Immune System Diseases	Juvenile arthritis
1843	DUSP1	C0087031	Juvenile-Onset Still Disease	disease	C05;C17;C20	Disease or Syndrome	19565504	CTD_human	Immune System Diseases	Still Disease
1843	DUSP1	C3495559	Juvenile arthritis	disease	C05;C17;C20	Disease or Syndrome	19565504	CTD_human	Immune System Diseases	Juvenile arthritis
1843	DUSP1	C0269102	Endometrioma	disease	C13	Neoplastic Process	21063030	CTD_human	Reproductive disorders	Endometrioma
64641	EBF2	C0013312	Dupuytren Contracture	disease	C04;C05;C17	Disease or Syndrome	28886342	GWASCAT	Neoplasms	Dupuytren Contracture
64641	EBF2	C0678222	Breast Carcinoma	disease	C04;C17	Neoplastic Process	29059683	GWASCAT	Neoplasms	Breast Cancer
64641	EBF2	C0600139	Prostate carcinoma	disease		Neoplastic Process	23535732	GWASCAT#GWASDB	Neoplasms	Prostate Carcinoma
10148	EBI3	C1708349	Hereditary Diffuse Gastric Cancer	disease	C04;C06	Neoplastic Process	16367923	CTD_human	Neoplasms	Gastric Cancer
10148	EBI3	C0038356	Stomach Neoplasms	group	C04;C06	Neoplastic Process	16367923	CTD_human	Neoplasms	Stomach Cancer
10148	EBI3	C0024623	Malignant neoplasm of stomach	disease	C04;C06	Neoplastic Process	16367923	CTD_human	Neoplasms	Stomach Cancer
1906	EDN1	C0020538	Hypertensive disease	group	C14	Disease or Syndrome	12425201,15314687,11847185,12149661,12600921,15188945,10669576,17130675,15834289,10474778,8440307,8152482,15302986,7721406	CTD_human	Cardiovascular Diseases	Hypertensive disease
1906	EDN1	C0235527	Heart Failure, Right-Sided	disease	C14	Disease or Syndrome	11136700,16360360,9861300,16762801,7967349,7969316,11707688	CTD_human	Cardiovascular Diseases	Heart Failure
1906	EDN1	C0018802	Congestive heart failure	disease	C14	Disease or Syndrome	11707688,16360360,9861300,7967349,16762801,7969316,11136700	CTD_human	Cardiovascular Diseases	Heart Failure
1906	EDN1	C0151744	Myocardial Ischemia	disease	C14	Disease or Syndrome	16306806,11707688,10462014	CTD_human	Cardiovascular Diseases	Myocardial Ischemia
1906	EDN1	C0023212	Left-Sided Heart Failure	disease	C14	Disease or Syndrome	7969316,16762801,11136700,9861300,16360360,11707688,7967349	CTD_human	Cardiovascular Diseases	Heart Failure
1906	EDN1	C0033141	Cardiomyopathies, Primary	group	C14	Disease or Syndrome	11589785	CTD_human	Cardiovascular Diseases	Cardiomyopathy
1906	EDN1	C0752347	Lewy Body Disease	disease	C10;F03	Disease or Syndrome	19276553	CTD_human	Psychiatric/Brain disorders	Lewy Body Disease
1906	EDN1	C0019212	Hepatorenal Syndrome	disease	C06;C12;C13	Disease or Syndrome	7967349	CTD_human	Digestive System Diseases	Hepatorenal Syndrome
1906	EDN1	C1959583	Myocardial Failure	disease	C14	Disease or Syndrome	7967349,9861300,16360360,11707688,16762801,7969316,11136700	CTD_human	Cardiovascular Diseases	Myocardial Failure
1906	EDN1	C0751956	Acute Cerebrovascular Accidents	disease	C10;C14	Disease or Syndrome	20083630	CTD_human	Nervous System Diseases	Stroke
1906	EDN1	C0030920	Peptic Ulcer	disease	C06	Disease or Syndrome	16384872	CTD_human	Digestive System Diseases	Peptic Ulcer
1906	EDN1	C3810332	AURICULOCONDYLAR SYNDROME 3	disease		Disease or Syndrome	24268655,12244558,24268655,23315542	UNIPROT#CLINVAR	Congenital, Hereditary, and Neonatal Diseases and Abnormalities	Auriculocondylar Syndrome
1906	EDN1	C0030567	Parkinson Disease	disease	C10	Disease or Syndrome	19276553	CTD_human	Nervous System Diseases	Parkinson Disease
1906	EDN1	C0018801	Heart failure	disease	C14	Disease or Syndrome	11707688,7969316,11136700,9861300,16360360,16762801,7967349	CTD_human	Cardiovascular Diseases	Heart Failure
1906	EDN1	C0020443	Hypercholesterolemia	disease	C18	Disease or Syndrome	15486036	CTD_human	Nutritional and Metabolic Diseases	Hypercholesterolemia
1906	EDN1	C0596298	Cerebrovascular Occlusion	disease	C10;C14	Disease or Syndrome	17578707	CTD_human	Nervous System Diseases	Cerebrovascular Occlusion
1906	EDN1	C0034069	Pulmonary Fibrosis	disease	C08	Disease or Syndrome	17235729	CTD_human	Respiratory Tract Diseases	Pulmonary Fibrosis
1906	EDN1	C0011860	Diabetes Mellitus, Non-Insulin-Dependent	disease	C18;C19	Disease or Syndrome	16387788	CTD_human	Endocrine System Diseases	Diabetes Mellitus
1906	EDN1	C0238281	Middle Cerebral Artery Syndrome	disease	C10;C14	Disease or Syndrome	17197033	CTD_human	Nervous System Diseases	Middle Cerebral Artery Syndrome
1906	EDN1	C1565321	Cholera Infantum	disease	C06	Disease or Syndrome	16324314	CTD_human	Digestive System Diseases	Cholera Infantum
1906	EDN1	C0878544	Cardiomyopathies	group	C14	Disease or Syndrome	11589785	CTD_human	Cardiovascular Diseases	Cardiomyopathy
1906	EDN1	C0268849	Overactive Detrusor	disease	C12;C13;C23	Disease or Syndrome	15371886	CTD_human	Renal Disorder	Overactive Bladder
1906	EDN1	C0035078	Kidney Failure	disease	C12;C13	Disease or Syndrome	7967349	CTD_human	Renal Disorder	Kidney Failure
1906	EDN1	C0022660	Kidney Failure, Acute	disease	C12;C13	Disease or Syndrome	9788586	CTD_human	Renal Disorder	Kidney Failure
1906	EDN1	C0241832	Cerebrovascular Insufficiency	disease	C10;C14	Disease or Syndrome	17578707	CTD_human	Nervous System Diseases	Cerebrovascular Insufficiency
1906	EDN1	C0004238	Atrial Fibrillation	disease	C14;C23	Disease or Syndrome	16762801	CTD_human	Cardiovascular Diseases	Atrial Fibrillation
1906	EDN1	C0751849	Right Middle Cerebral Artery Infarction	disease	C10;C14	Disease or Syndrome	17197033	CTD_human	Nervous System Diseases	Cerebral Artery Infarction
1906	EDN1	C0878773	Overactive Bladder	disease	C12;C13;C23	Disease or Syndrome	15371886	CTD_human	Renal Disorder	Overactive Bladder
1906	EDN1	C0018798	Congenital Heart Defects	group	C14;C16	Congenital Abnormality	9671575	CTD_human	Cardiovascular Diseases	Cardiovascular Abnormalities
1906	EDN1	C0086432	Hyalinosis, Segmental Glomerular	disease	C12;C13	Disease or Syndrome	16191423	CTD_human	Renal Disorder	Glomerular Hyalinosis
1906	EDN1	C0017178	Gastrointestinal Diseases	group	C06	Disease or Syndrome	16324314	CTD_human	Digestive System Diseases	Gastrointestinal Diseases
1906	EDN1	C1565489	Renal Insufficiency	disease	C12;C13	Disease or Syndrome	7967349	CTD_human	Renal Disorder	Kidney Insufficiency
1906	EDN1	C0027720	Nephrosis	disease	C12;C13	Disease or Syndrome	7756592	CTD_human	Renal Disorder	Nephrosis
1906	EDN1	C0017668	Focal glomerulosclerosis	disease	C12;C13	Disease or Syndrome	16191423	CTD_human	Renal Disorder	Glomerulosclerosis
1906	EDN1	C0149721	Left Ventricular Hypertrophy	disease	C14;C23	Disease or Syndrome	10601118,15486036	CTD_human	Cardiovascular Diseases	Left Ventricular Hypertrophy
[truncated: 10,801 more rows]

## Sheet: VENN
GENE								PATHWAY
Common genes in PCOS Diabetes Mellitus Hypertensive disease :	Common genes in PCOS Mental Depression Anxiety Disorders :							Common pathways in PCOS Hypertensive disease Diabetes Mellitus :	Common pathways in PCOS Mental Depression Anxiety Disorders :
ADIPOQ	CRH							Fatty acid biosynthesis	Glycine, serine and threonine metabolism
CRP	CRP							Arginine biosynthesis	Arginine and proline metabolism
EDN1	DRD2							Glycine, serine and threonine metabolism	Histidine metabolism
GCG	FMR1							Arginine and proline metabolism	Tyrosine metabolism
HIF1A	FOS							Histidine metabolism	Phenylalanine metabolism
HMOX1	MIF							Tyrosine metabolism	Tryptophan metabolism
HP	NPY							Phenylalanine metabolism	Drug metabolism - cytochrome P450
ICAM1	OXT							Tryptophan metabolism	Metabolic pathways
IGF1	SERPINA1							Glutathione metabolism	Endocrine resistance
INS	TNF							Glycerolipid metabolism	Antifolate resistance
LEP	MAOA							Arachidonic acid metabolism	RNA transport
LEPR	CD9							Porphyrin and chlorophyll metabolism	MAPK signaling pathway
NOS2								Metabolism of xenobiotics by cytochrome P450	Rap1 signaling pathway
POMC								Drug metabolism - cytochrome P450	cAMP signaling pathway
PPARG								Drug metabolism - other enzymes	Cytokine-cytokine receptor interaction
PTGS2								Metabolic pathways	Viral protein interaction with cytokine and cytokine receptor
SOD1								Fatty acid metabolism	NF-kappa B signaling pathway
SOD2								EGFR tyrosine kinase inhibitor resistance	Sphingolipid signaling pathway
TGFB1								Endocrine resistance	Neuroactive ligand-receptor interaction
TIMP1								Antifolate resistance	mTOR signaling pathway
TNF								Platinum drug resistance	PI3K-Akt signaling pathway
UCP2								PPAR signaling pathway	Apoptosis
CYBB								MAPK signaling pathway	Necroptosis
TLR8								ErbB signaling pathway	TGF-beta signaling pathway
CD14								Ras signaling pathway	Osteoclast differentiation
MAOA								Rap1 signaling pathway	Gap junction
GSTA1								Calcium signaling pathway	Complement and coagulation cascades
FASN								cGMP-PKG signaling pathway	Antigen processing and presentation
APLN								cAMP signaling pathway	Toll-like receptor signaling pathway
IGFBP4								Cytokine-cytokine receptor interaction	NOD-like receptor signaling pathway
APLNR								Viral protein interaction with cytokine and cytokine receptor	RIG-I-like receptor signaling pathway
MIR223								Chemokine signaling pathway	C-type lectin receptor signaling pathway
								NF-kappa B signaling pathway	JAK-STAT signaling pathway
								HIF-1 signaling pathway	Hematopoietic cell lineage
								FoxO signaling pathway	Natural killer cell mediated cytotoxicity
								Sphingolipid signaling pathway	IL-17 signaling pathway
								Phospholipase D signaling pathway	Th1 and Th2 cell differentiation
								Neuroactive ligand-receptor interaction	Th17 cell differentiation
								Cell cycle	T cell receptor signaling pathway
								Oocyte meiosis	B cell receptor signaling pathway
								p53 signaling pathway	Fc epsilon RI signaling pathway
								Mitophagy - animal	TNF signaling pathway
								Autophagy - animal	Circadian entrainment
								Endocytosis	Cholinergic synapse
								Phagosome	Serotonergic synapse
								Peroxisome	Dopaminergic synapse
								mTOR signaling pathway	Long-term depression
								PI3K-Akt signaling pathway	Estrogen signaling pathway
								AMPK signaling pathway	Prolactin signaling pathway
								Apoptosis	Adipocytokine signaling pathway
								Longevity regulating pathway	Oxytocin signaling pathway
								Longevity regulating pathway - multiple species	Regulation of lipolysis in adipocytes
								Ferroptosis	Relaxin signaling pathway
								Necroptosis	Parathyroid hormone synthesis, secretion and action
								Cellular senescence	Type II diabetes mellitus
								Adrenergic signaling in cardiomyocytes	Insulin resistance
								Vascular smooth muscle contraction	Non-alcoholic fatty liver disease (NAFLD)
								Wnt signaling pathway	AGE-RAGE signaling pathway in diabetic complications
								TGF-beta signaling pathway	Cushing syndrome
								VEGF signaling pathway	Type I diabetes mellitus
								Apelin signaling pathway	Alzheimer disease
								Osteoclast differentiation	Parkinson disease
								Hippo signaling pathway	Amyotrophic lateral sclerosis (ALS)
								Focal adhesion	Cocaine addiction
								Cell adhesion molecules (CAMs)	Amphetamine addiction
								Gap junction	Alcoholism
								Signaling pathways regulating pluripotency of stem cells	Salmonella infection
								Complement and coagulation cascades	Pertussis
								Platelet activation	Legionellosis
								Antigen processing and presentation	Yersinia infection
								Toll-like receptor signaling pathway	Leishmaniasis
								NOD-like receptor signaling pathway	Chagas disease (American trypanosomiasis)
								RIG-I-like receptor signaling pathway	African trypanosomiasis
								Cytosolic DNA-sensing pathway	Malaria
								C-type lectin receptor signaling pathway	Toxoplasmosis
								JAK-STAT signaling pathway	Amoebiasis
								Hematopoietic cell lineage	Tuberculosis
								Natural killer cell mediated cytotoxicity	Hepatitis C
								IL-17 signaling pathway	Hepatitis B
								Th1 and Th2 cell differentiation	Measles
								Th17 cell differentiation	Human cytomegalovirus infection
								T cell receptor signaling pathway	Influenza A
								B cell receptor signaling pathway	Human papillomavirus infection
								Fc epsilon RI signaling pathway	Human T-cell leukemia virus 1 infection
								Fc gamma R-mediated phagocytosis	Kaposi sarcoma-associated herpesvirus infection
								TNF signaling pathway	Herpes simplex virus 1 infection
								Leukocyte transendothelial migration	Epstein-Barr virus infection
								Intestinal immune network for IgA production	Human immunodeficiency virus 1 infection
								Circadian entrainment	Pathways in cancer
								Thermogenesis	Proteoglycans in cancer
								Neurotrophin signaling pathway	Colorectal cancer
								Retrograde endocannabinoid signaling	Breast cancer
								Cholinergic synapse	Choline metabolism in cancer
								Serotonergic synapse	PD-L1 expression and PD-1 checkpoint pathway in cancer
								Dopaminergic synapse	Asthma
								Long-term depression	Inflammatory bowel disease (IBD)
								Inflammatory mediator regulation of TRP channels	Systemic lupus erythematosus
								Regulation of actin cytoskeleton	Rheumatoid arthritis
								Insulin signaling pathway	Allograft rejection
								Insulin secretion	Graft-versus-host disease
								GnRH signaling pathway	Hypertrophic cardiomyopathy (HCM)
								Ovarian steroidogenesis	Dilated cardiomyopathy (DCM)
								Progesterone-mediated oocyte maturation	Fluid shear stress and atherosclerosis
								Estrogen signaling pathway	Estrogen-dependent nuclear events downstream of ESR-membrane signaling
								Melanogenesis	Senescence-Associated Secretory Phenotype (SASP)
								Prolactin signaling pathway	Gene and protein expression by JAK-STAT signaling after Interleukin-12 stimulation
								Thyroid hormone signaling pathway	G alpha (s) signalling events
								Adipocytokine signaling pathway	ADORA2B mediated anti-inflammatory cytokines production
								Oxytocin signaling pathway	Neutrophil degranulation
								Glucagon signaling pathway	Class B/2 (Secretin family receptors)
								Regulation of lipolysis in adipocytes	Enzymatic degradation of dopamine by COMT
								Renin secretion	Enzymatic degradation of Dopamine by monoamine oxidase
								Aldosterone synthesis and secretion	Classical antibody-mediated complement activation
								Relaxin signaling pathway	Oxidative Stress Induced Senescence
								Cortisol synthesis and secretion	Activation of the AP-1 family of transcription factors
								Parathyroid hormone synthesis, secretion and action	Estrogen-dependent gene expression
								Type II diabetes mellitus	Dopamine receptors
								Insulin resistance	Peptide ligand-binding receptors
								Non-alcoholic fatty liver disease (NAFLD)	G alpha (q) signalling events
								AGE-RAGE signaling pathway in diabetic complications	G alpha (i) signalling events
								Cushing syndrome	Interleukin-4 and Interleukin-13 signaling
								Type I diabetes mellitus	NGF-stimulated transcription
								Maturity onset diabetes of the young	Platelet degranulation
								Aldosterone-regulated sodium reabsorption	COPII-mediated vesicle transport
								Endocrine and other factor-regulated calcium reabsorption	Regulation of Insulin-like Growth Factor (IGF) transport and uptake by Insulin-like Growth Factor Binding Proteins (IGFBPs)
								Mineral absorption	Cargo concentration in the ER
								Cholesterol metabolism	Post-translational protein phosphorylation
								Alzheimer disease	Amyloid fiber formation
								Amyotrophic lateral sclerosis (ALS)	FOXO-mediated transcription of oxidative stress, metabolic and neuronal genes
								Huntington disease	FCERI mediated MAPK activation
								Prion diseases	TP53 Regulates Transcription of DNA Repair Genes
								Cocaine addiction	Prolactin receptor signaling
								Amphetamine addiction	Growth hormone receptor signaling
								Alcoholism	Cell surface interactions at the vascular wall
								Epithelial cell signaling in Helicobacter pylori infection	Interleukin-10 signaling
								Pathogenic Escherichia coli infection	Biogenic amines are oxidatively deaminated to aldehydes by MAOA and MAOB
								Salmonella infection	Norepinephrine Neurotransmitter Release Cycle
								Pertussis	Metabolism of serotonin
								Legionellosis	Defective MAOA causes Brunner syndrome (BRUNS)
								Yersinia infection	Vasopressin-like receptors
								Leishmaniasis	TNFR1-induced proapoptotic signaling
								Chagas disease (American trypanosomiasis)	Regulation of TNFR1 signaling
								African trypanosomiasis	TNFR1-induced NFkappaB signaling pathway
								Malaria	TNFR1-mediated ceramide production
								Toxoplasmosis	TNFR2 non-canonical NF-kB pathway
								Amoebiasis	TNF signaling
								Staphylococcus aureus infection	Acrosome Reaction and Sperm:Oocyte Membrane Binding
								Tuberculosis	Uptake and function of diphtheria toxin
								Hepatitis C
								Hepatitis B
								Measles
								Human cytomegalovirus infection
								Influenza A
								Human papillomavirus infection
								Human T-cell leukemia virus 1 infection
								Kaposi sarcoma-associated herpesvirus infection
								Herpes simplex virus 1 infection
								Epstein-Barr virus infection
								Human immunodeficiency virus 1 infection
								Pathways in cancer
								Transcriptional misregulation in cancer
								Viral carcinogenesis
								Chemical carcinogenesis
								Proteoglycans in cancer
								MicroRNAs in cancer
								Colorectal cancer
								Renal cell carcinoma
								Pancreatic cancer
								Endometrial cancer
								Glioma
								Prostate cancer
								Thyroid cancer
								Basal cell carcinoma
								Melanoma
								Bladder cancer
								Chronic myeloid leukemia
								Acute myeloid leukemia
								Small cell lung cancer
								Non-small cell lung cancer
								Breast cancer
								Hepatocellular carcinoma
								Gastric cancer
								Central carbon metabolism in cancer
								Choline metabolism in cancer
								PD-L1 expression and PD-1 checkpoint pathway in cancer
								Asthma
								Inflammatory bowel disease (IBD)
								Systemic lupus erythematosus
								Rheumatoid arthritis
								Allograft rejection
								Graft-versus-host disease
								Hypertrophic cardiomyopathy (HCM)
								Dilated cardiomyopathy (DCM)
								Viral myocarditis
								Fluid shear stress and atherosclerosis
								Negative regulation of the PI3K/AKT network
								CTLA4 inhibitory signaling
								TP53 Regulates Metabolic Genes
								Constitutive Signaling by AKT1 E17K in Cancer
								Regulation of TP53 Degradation
								Regulation of TP53 Activity through Acetylation
								Regulation of TP53 Activity through Association with Co-factors
								Regulation of PTEN stability and activity
								Estrogen-dependent nuclear events downstream of ESR-membrane signaling
								Regulation of KIT signaling
								Factors involved in megakaryocyte development and platelet production
								Regulation of TP53 Activity through Phosphorylation
								Neddylation
								Nicotinamide salvaging
								Synthesis, secretion, and inactivation of Glucagon-like Peptide-1 (GLP-1)
								Senescence-Associated Secretory Phenotype (SASP)
								Transcriptional regulation of white adipocyte differentiation
								Transcriptional Regulation by VENTX
								Gene and protein expression by JAK-STAT signaling after Interleukin-12 stimulation
								Androgen biosynthesis
								G alpha (s) signalling events
								ADORA2B mediated anti-inflammatory cytokines production
								Neutrophil degranulation
								PPARA activates gene expression
								Transcriptional activation of mitochondrial biogenesis
								Degradation of the extracellular matrix
								Integrin cell surface interactions
								Enzymatic degradation of dopamine by COMT
								Enzymatic degradation of Dopamine by monoamine oxidase
								Calcitonin-like ligand receptors
								Regulation of Complement cascade
								Classical antibody-mediated complement activation
								Oxidative Stress Induced Senescence
								VEGFA-VEGFR2 Pathway
								Activation of the AP-1 family of transcription factors
								RHO GTPases Activate NADPH Oxidases
								CD163 mediating an anti-inflammatory response
								MHC class II antigen presentation
								ROS and RNS production in phagocytes
								Cross-presentation of particulate exogenous antigens (phagosomes)
								Detoxification of Reactive Oxygen Species
								Ub-specific processing proteases
								Endogenous sterols
								Glucocorticoid biosynthesis
								Insulin processing
								Advanced glycosylation endproduct receptor signaling
								Peptide ligand-binding receptors
								G alpha (q) signalling events
								G alpha (i) signalling events
								PI5P, PP2A and IER3 Regulate PI3K/AKT Signaling
								PTK6 promotes HIF1A stabilization
								Extra-nuclear estrogen signaling
								Interleukin-4 and Interleukin-13 signaling
								Nuclear Receptor transcription pathway
								Platelet degranulation
								Regulation of Insulin-like Growth Factor (IGF) transport and uptake by Insulin-like Growth Factor Binding Proteins (IGFBPs)
								Post-translational protein phosphorylation
								Heme degradation
								Molecules associated with elastic fibres
								ChREBP activates metabolic gene expression
								Vitamin B5 (pantothenate) metabolism
								Activation of gene expression by SREBF (SREBP)
								Fatty acyl-CoA biosynthesis
								NR1H2 & NR1H3 regulate gene expression linked to lipogenesis
								Immunoregulatory interactions between a Lymphoid and a non-Lymphoid cell
								Interferon gamma signaling
								FCGR3A-mediated IL10 synthesis
								Insertion of tail-anchored proteins into the endoplasmic reticulum membrane
								Regulation of TLR by endogenous ligand
								Amyloid fiber formation
								FOXO-mediated transcription of oxidative stress, metabolic and neuronal genes
								Deregulated CDK5 triggers multiple neurodegenerative pathways in Alzheimer's disease models
								Regulation of HSF1-mediated heat shock response
								Synthesis of 15-eicosatetraenoic acid derivatives
								Biosynthesis of DHA-derived SPMs
								Glucagon signaling in metabolic regulation
								Glucagon-like Peptide-1 (GLP1) regulates insulin secretion
								Glucagon-type ligand receptors
								Synthesis, secretion, and deacylation of Ghrelin
								PTK6 Expression
								Glutathione conjugation
								Regulation of gene expression by Hypoxia-inducible Factor
								Cellular response to hypoxia
								Oxygen-dependent proline hydroxylation of Hypoxia-inducible Factor Alpha
								ER-Phagosome pathway
								Downstream TCR signaling
								Iron uptake and transport
								Scavenging of heme from plasma
								Cell surface interactions at the vascular wall
								Chylomicron clearance
								Interleukin-10 signaling
								Peroxisomal protein import
								Signaling by Type 1 Insulin-like Growth Factor 1 Receptor (IGF1R)
								IRS-related events triggered by IGF1R
								SHC-related events triggered by IGF1R
								TP53 Regulates Transcription of Death Receptors and Ligands
								Caspase activation via Death Receptors in the presence of ligand
								Interleukin-1 processing
								Interleukin-1 signaling
								Purinergic signaling in leishmaniasis infection
								CLEC7A/inflammasome pathway
								Interleukin-6 signaling
								COPI-mediated anterograde transport
								IRS activation
								Signal attenuation
								Insulin receptor signalling cascade
								Signaling by Insulin receptor
								Insulin receptor recycling
								Toll Like Receptor 4 (TLR4) Cascade
								Regulation of PTEN gene transcription
								Transfer of LPS from LBP carrier to CD14
								Assembly of active LPL and LIPC lipase complexes
								Signaling by SCF-KIT
								FCERI mediated NF-kB activation
								CD209 (DC-SIGN) signaling
								Biogenic amines are oxidatively deaminated to aldehydes by MAOA and MAOB
								Norepinephrine Neurotransmitter Release Cycle
								Metabolism of serotonin
								Defective MAOA causes Brunner syndrome (BRUNS)
								Regulation of RUNX3 expression and activity
								Activation of Matrix Metalloproteinases
								Nitric oxide stimulates guanylate cyclase
								Inhibition of nitric oxide production
								AMPK inhibits chREBP transcriptional activation activity
								Trafficking and processing of endosomal TLR
								Toll Like Receptor 7/8 (TLR7/8) Cascade
								TRAF6 mediated IRF7 activation in TLR7/8 or 9 signaling
								TRAF6 mediated induction of NFkB and MAP kinases upon TLR7/8 or 9 activation
								MyD88 dependent cascade initiated on endosome
								Opioid Signalling
								G-protein activation
								Peptide hormone biosynthesis
								Defective ACTH causes Obesity and Pro-opiomelanocortinin deficiency (POMCD)
								Synthesis of Prostaglandins (PG) and Thromboxanes (TX)
								Biosynthesis of EPA-derived SPMs
								Biosynthesis of DPAn-3 SPMs
								Biosynthesis of electrophilic ω-3 PUFA oxo-derivatives
								Influenza Virus Induced Apoptosis
								Downregulation of TGF-beta receptor signaling
								TGF-beta receptor signaling activates SMADs
								TGF-beta receptor signaling in EMT (epithelial to mesenchymal transition)
								Syndecan interactions
								SMAD2/3 Phosphorylation Motif Mutants in Cancer
								TGFBR2 MSI Frameshift Mutants in Cancer
								TGFBR2 Kinase Domain Mutants in Cancer
								TGFBR1 KD Mutants in Cancer
								TGFBR1 LBD Mutants in Cancer
								RUNX3 regulates CDKN1A transcription
								RUNX3 regulates p14-ARF
								MyD88:MAL(TIRAP) cascade initiated on plasma membrane
								Toll Like Receptor TLR1:TLR2 Cascade
								Toll Like Receptor TLR6:TLR2 Cascade
								MyD88 deficiency (TLR2/4)
								IRAK4 deficiency (TLR2/4)
								TNFR1-induced proapoptotic signaling
								Regulation of TNFR1 signaling
								TNFR1-induced NFkappaB signaling pathway
								TNFR1-mediated ceramide production
								TNFR2 non-canonical NF-kB pathway
								TNF signaling
								Formation of Senescence-Associated Heterochromatin Foci (SAHF)
								The fatty acid cycling model
								The proton buffering model
								MyD88-independent TLR4 cascade
								TRIF-mediated programmed cell death
								Activation of IRF3/IRF7 mediated by TBK1/IKK epsilon
								IKK complex recruitment mediated by RIP1
								TRAF6-mediated induction of TAK1 complex within TLR4 complex
								IRAK2 mediated activation of TAK1 complex upon TLR7/8 or 9 stimulation

## Sheet: Case_B1(kegg)
Pathway name	Pathway genes associated with PCOS and the selected diseases	Pathway genes associated with PCOS	Hypergeometric probability					Gene symbol	KEGG pathways	Degree	Closeness centrality	Betweeness centrality
Insulin resistance	PPARGC1A, CPT1A, AGT, AKT2, GSK3B, IL6, INS, INSR, IRS1, NFKB1, PPP1R3A, PTEN, SLC2A1, SLC2A4, SREBF1, STAT3, TNF, TNFRSF1A, CD36, TBC1D4	31	2e-06					AKT3	Acute myeloid leukemia, Adipocytokine signaling pathway, Adrenergic signaling in cardiomyocytes, AGE-RAGE signaling pathway in diabetic complications, AMPK signaling pathway, Apelin signaling pathway, Apoptosis, Autophagy - animal, B cell receptor signaling pathway, Breast cancer, C-type lectin receptor signaling pathway, cAMP signaling pathway, Carbohydrate digestion and absorption, Cellular sen…	82	0.002	0.001
Adipocytokine signaling pathway	PPARGC1A, CPT1A, AKT2, IRS1, LEP, LEPR, NFKB1, POMC, SLC2A1, SLC2A4, STAT3, STK11, TNF, TNFRSF1A, TNFRSF1B, ADIPOQ, CD36	26	8e-06					GSK3B	Alzheimer disease, Axon guidance, B cell receptor signaling pathway, Basal cell carcinoma, Breast cancer, Cell cycle, Chemokine signaling pathway, Colorectal cancer, Cushing syndrome, Dopaminergic synapse, EGFR tyrosine kinase inhibitor resistance, Endometrial cancer, ErbB signaling pathway, Focal adhesion, Gastric cancer, Hedgehog signaling pathway, Hepatitis C, Hepatocellular carcinoma, Hippo s…	126	0.002	0.008
Fluid shear stress and atherosclerosis	MAPK14, EDN1, AKT2, FOS, GSTA1, GSTM1, GSTP1, GSTT1, HMOX1, ICAM1, IFNG, IL1B, JUN, MMP2, MMP9, NFKB1, PLAT, CCL2, TNF, TNFRSF1A, TP53, VEGFA	39	1.1e-05					FOXO3	AMPK signaling pathway, Cellular senescence, Chemokine signaling pathway, EGFR tyrosine kinase inhibitor resistance, Endometrial cancer, FoxO signaling pathway, Longevity regulating pathway, Longevity regulating pathway - multiple species, Mitophagy - animal, Neurotrophin signaling pathway, Non-small cell lung cancer, PI3K-Akt signaling pathway, Prolactin signaling pathway	128	0.002	0.001
HIF-1 signaling pathway	CYBB, EDN1, EGFR, AKT2, HIF1A, HMOX1, IFNG, IGF1, IL6, INS, INSR, NFKB1, NOS2, SERPINE1, SLC2A1, STAT3, TIMP1, VEGFA	29	1.3e-05					PIK3CA	Acute myeloid leukemia, AGE-RAGE signaling pathway in diabetic complications, Aldosterone-regulated sodium reabsorption, Amoebiasis, AMPK signaling pathway, Apoptosis, Autophagy - animal, Axon guidance, B cell receptor signaling pathway, Bacterial invasion of epithelial cells, Breast cancer, C-type lectin receptor signaling pathway, cAMP signaling pathway, Carbohydrate digestion and absorption, C…	164	0.002	0.01
Kaposi sarcoma-associated herpesvirus infection	MAPK14, AKT2, FOS, GSK3B, HIF1A, HLA-A, ICAM1, FAS, IL6, JUN, LYN, NFKB1, PTGS2, STAT3, TNFRSF1A, TP53, C3, VEGFA	30	2.5e-05					TP53	Amyotrophic lateral sclerosis (ALS), Apoptosis, Basal cell carcinoma, Bladder cancer, Breast cancer, Cell cycle, Cellular senescence, Central carbon metabolism in cancer, Chronic myeloid leukemia, Colorectal cancer, Endocrine resistance, Endometrial cancer, Epstein-Barr virus infection, Ferroptosis, Fluid shear stress and atherosclerosis, Gastric cancer, Glioma, Hepatitis B, Hepatitis C, Hepatoce…	292	0.002	0.028
Leishmaniasis	MAPK14, CYBB, FOS, HLA-DQA1, HLA-DRB1, IFNG, IL1B, IL10, JUN, NFKB1, NOS2, PTGS2, TGFB1, TNF, C3	24	6.5e-05					PIK3R1	Acute myeloid leukemia, AGE-RAGE signaling pathway in diabetic complications, Aldosterone-regulated sodium reabsorption, Amoebiasis, AMPK signaling pathway, Apoptosis, Autophagy - animal, Axon guidance, B cell receptor signaling pathway, Bacterial invasion of epithelial cells, Breast cancer, C-type lectin receptor signaling pathway, cAMP signaling pathway, Carbohydrate digestion and absorption, C…	158	0.002	0.007
Chagas disease (American trypanosomiasis)	MAPK14, ACE, AKT2, FOS, IFNG, FAS, IL1B, IL6, IL10, JUN, KNG1, NFKB1, NOS2, SERPINE1, CCL2, TGFB1, TNF, TNFRSF1A, C3	35	9.4e-05					PIK3CG	Adrenergic signaling in cardiomyocytes, Apelin signaling pathway, cGMP-PKG signaling pathway, Chemokine signaling pathway, Cholinergic synapse, Inositol phosphate metabolism, Kaposi sarcoma-associated herpesvirus infection, Metabolic pathways, Oxytocin signaling pathway, Phospholipase D signaling pathway, PI3K-Akt signaling pathway, Platelet activation, Toxoplasmosis	62	0.002	0.001
Pathways in cancer	RASGRP1, AGT, EDN1, EGFR, AKT2, FOS, GSK3B, GSTA1, GSTM1, GSTP1, GSTT1, HIF1A, HMOX1, IFNG, IGF1, IGF2, FAS, IL6, AR, JUN, KNG1, MMP2, MMP9, NFKB1, NOS2, PPARG, PTEN, PTGS2, SLC2A1, STAT3, TCF7L2, TGFB1, TP53, VEGFA	80	0.000103					FOXO1	AGE-RAGE signaling pathway in diabetic complications, AMPK signaling pathway, Cellular senescence, FoxO signaling pathway, Glucagon signaling pathway, Human papillomavirus infection, Insulin resistance, Insulin signaling pathway, Longevity regulating pathway, Longevity regulating pathway - multiple species, Pathways in cancer, Prostate cancer, Thyroid hormone signaling pathway, Transcriptional mi…	168	0.002	0.006
Non-alcoholic fatty liver disease (NAFLD)	AKT2, GSK3B, FAS, IL1B, IL6, INS, INSR, IRS1, JUN, LEP, LEPR, NFKB1, SREBF1, TGFB1, TNF, TNFRSF1A, ADIPOQ	30	0.000113					MDM2	Bladder cancer, C-type lectin receptor signaling pathway, Cell cycle, Cellular senescence, Chronic myeloid leukemia, Endocrine resistance, Endocytosis, Epstein-Barr virus infection, FoxO signaling pathway, Glioma, Human cytomegalovirus infection, Human papillomavirus infection, Melanoma, MicroRNAs in cancer, p53 signaling pathway, Pathways in cancer, PI3K-Akt signaling pathway, Platinum drug resi…	108	0.002	0.003
FoxO signaling pathway	MAPK14, EGFR, AKT2, SIRT1, IGF1, IL6, IL10, INS, INSR, IRS1, PTEN, SLC2A4, BNIP3, SOD2, STAT3, STK11, TGFB1	31	0.000192					CASP9	Alzheimer disease, Amyotrophic lateral sclerosis (ALS), Apoptosis, Apoptosis - multiple species, Colorectal cancer, Endometrial cancer, Epstein-Barr virus infection, Hepatitis B, Hepatitis C, Herpes simplex virus 1 infection, Human cytomegalovirus infection, Human immunodeficiency virus 1 infection, Huntington disease, Influenza A, Kaposi sarcoma-associated herpesvirus infection, Legionellosis, M…	112	0.002	0.002
AGE-RAGE signaling pathway in diabetic complications	MAPK14, CYBB, AGER, AGT, EDN1, AKT2, ICAM1, IL1B, IL6, JUN, MMP2, NFKB1, SERPINE1, CCL2, STAT3, TGFB1, TNF, VEGFA	34	0.000219					AKT1	Acute myeloid leukemia, Adipocytokine signaling pathway, Adrenergic signaling in cardiomyocytes, AGE-RAGE signaling pathway in diabetic complications, AMPK signaling pathway, Apelin signaling pathway, Apoptosis, Autophagy - animal, B cell receptor signaling pathway, Breast cancer, C-type lectin receptor signaling pathway, cAMP signaling pathway, Carbohydrate digestion and absorption, Cellular sen…	388	0.003	0.074
TNF signaling pathway	MAPK14, EDN1, AKT2, FOS, ICAM1, FAS, IL1B, IL6, JUN, MMP9, NFKB1, PTGS2, CCL2, TNF, TNFRSF1A, TNFRSF1B	30	0.000449					LYN	B cell receptor signaling pathway, Chemokine signaling pathway, Epithelial cell signaling in Helicobacter pylori infection, Epstein-Barr virus infection, Fc epsilon RI signaling pathway, Fc gamma R-mediated phagocytosis, Kaposi sarcoma-associated herpesvirus infection, Long-term depression, NF-kappa B signaling pathway, Platelet activation, Viral carcinogenesis	86	0.002	0.001
AMPK signaling pathway	PPARGC1A, CPT1A, AKT2, FASN, SIRT1, IGF1, INS, INSR, IRS1, LEP, LEPR, PPARG, SLC2A4, SREBF1, STK11, ADIPOQ, CD36	33	0.000497					CTLA4	Autoimmune thyroid disease, Cell adhesion molecules (CAMs), Rheumatoid arthritis, T cell receptor signaling pathway	116	0.002	0.001
Herpes simplex virus 1 infection	AKT2, HLA-A, HLA-DQA1, HLA-DRB1, IFNG, FAS, IL1B, IL6, NFKB1, CCL2, TNF, TNFRSF1A, TP53, C3	25	0.000552					CD28	Allograft rejection, Autoimmune thyroid disease, Cell adhesion molecules (CAMs), Graft-versus-host disease, Intestinal immune network for IgA production, Measles, PD-L1 expression and PD-1 checkpoint pathway in cancer, Rheumatoid arthritis, Systemic lupus erythematosus, T cell receptor signaling pathway, Type I diabetes mellitus, Viral myocarditis	102	0.002	0.001
Th17 cell differentiation	MAPK14, FOS, HIF1A, HLA-DQA1, HLA-DRB1, IFNG, IL1B, IL6, JUN, NFKB1, STAT3, TGFB1	20	0.000622					AKT2	Acute myeloid leukemia, Adipocytokine signaling pathway, Adrenergic signaling in cardiomyocytes, AGE-RAGE signaling pathway in diabetic complications, AMPK signaling pathway, Apelin signaling pathway, Apoptosis, Autophagy - animal, B cell receptor signaling pathway, Breast cancer, C-type lectin receptor signaling pathway, cAMP signaling pathway, Carbohydrate digestion and absorption, Cellular sen…	118	0.002	0.002
Epstein-Barr virus infection	MAPK14, AKT2, HLA-A, HLA-DQA1, HLA-DRB1, ICAM1, FAS, IL6, JUN, LYN, NFKB1, STAT3, TNF, TP53	26	0.000914					NR4A1	Aldosterone synthesis and secretion, Cortisol synthesis and secretion, Cushing syndrome, MAPK signaling pathway, PI3K-Akt signaling pathway	68	0.002	0.001
Human T-cell leukemia virus 1 infection	AKT2, FOS, HLA-A, HLA-DQA1, HLA-DRB1, ICAM1, IL6, JUN, NFKB1, PTEN, SLC2A1, TGFB1, TNF, TNFRSF1A, TP53	29	0.001015					MAPK3	Acute myeloid leukemia, Adherens junction, Adrenergic signaling in cardiomyocytes, AGE-RAGE signaling pathway in diabetic complications, Alcoholism, Aldosterone-regulated sodium reabsorption, Alzheimer disease, Apelin signaling pathway, Apoptosis, Autophagy - animal, Axon guidance, B cell receptor signaling pathway, Bladder cancer, Breast cancer, C-type lectin receptor signaling pathway, cAMP sig…	302	0.002	0.023
Human cytomegalovirus infection	MAPK14, EGFR, AKT2, GSK3B, HLA-A, FAS, IL1B, IL6, NFKB1, PTGS2, CCL2, STAT3, TNF, TNFRSF1A, TP53, VEGFA	32	0.001087					MAPK1	Acute myeloid leukemia, Adherens junction, Adrenergic signaling in cardiomyocytes, AGE-RAGE signaling pathway in diabetic complications, Alcoholism, Aldosterone-regulated sodium reabsorption, Alzheimer disease, Apelin signaling pathway, Apoptosis, Autophagy - animal, Axon guidance, B cell receptor signaling pathway, Bladder cancer, Breast cancer, C-type lectin receptor signaling pathway, cAMP sig…	252	0.002	0.016
MAPK signaling pathway	RASGRP1, MAPK14, EGFR, AKT2, FOS, NR4A1, IGF1, IGF2, FAS, IL1B, INS, INSR, JUN, NFKB1, TGFB1, TNF, TNFRSF1A, TP53, VEGFA, CD14	45	0.001588					TBC1D4	Insulin resistance, Thyroid hormone signaling pathway	30	0.002	0
African trypanosomiasis	APOA1, ICAM1, IFNG, FAS, IL1B, IL6, IL10, KNG1, TNF	14	0.001626					PTEN	Autophagy - animal, Breast cancer, Cellular senescence, Central carbon metabolism in cancer, EGFR tyrosine kinase inhibitor resistance, Endometrial cancer, Focal adhesion, FoxO signaling pathway, Glioma, Hepatocellular carcinoma, Human papillomavirus infection, Human T-cell leukemia virus 1 infection, Inositol phosphate metabolism, Insulin resistance, Melanoma, Metabolic pathways, MicroRNAs in ca…	182	0.002	0.006
Pertussis	MAPK14, FOS, IL1B, IL6, IL10, JUN, NFKB1, NOS2, TNF, C3, C4BPA, CD14	22	0.001854					PDE3B	Apelin signaling pathway, cAMP signaling pathway, cGMP-PKG signaling pathway, Glucagon signaling pathway, Insulin signaling pathway, Metabolic pathways, Morphine addiction, Progesterone-mediated oocyte maturation, Purine metabolism, Regulation of lipolysis in adipocytes, Renin secretion	28	0.002	0
Rheumatoid arthritis	FOS, HLA-DQA1, HLA-DRB1, ICAM1, IFNG, IL1B, IL6, JUN, PTH, CCL2, TGFB1, TNF, VEGFA	25	0.002068					OGT	Insulin resistance, Other types of O-glycan biosynthesis	36	0.002	0
Graft-versus-host disease	HLA-A, HLA-DQA1, HLA-DRB1, IFNG, FAS, IL1B, IL6, TNF	12	0.002192					NOS2	Amoebiasis, Apelin signaling pathway, Arginine and proline metabolism, Arginine biosynthesis, Calcium signaling pathway, Chagas disease (American trypanosomiasis), HIF-1 signaling pathway, Leishmaniasis, Metabolic pathways, Pathways in cancer, Peroxisome, Pertussis, Relaxin signaling pathway, Salmonella infection, Small cell lung cancer, Toxoplasmosis, Tuberculosis	98	0.002	0.001
NF-kappa B signaling pathway	ICAM1, IL1B, LYN, NFKB1, PTGS2, TNF, TNFRSF1A, CD14	12	0.002192					HSP90B1	Estrogen signaling pathway, Fluid shear stress and atherosclerosis, IL-17 signaling pathway, Pathways in cancer, PI3K-Akt signaling pathway, Prostate cancer, Protein processing in endoplasmic reticulum, Thyroid hormone synthesis	88	0.002	0.004
Longevity regulating pathway	PPARGC1A, AKT2, SIRT1, IGF1, INS, INSR, IRS1, NFKB1, PPARG, SOD2, STK11, TP53, KL, ADIPOQ	28	0.002211					MAPK14	Adrenergic signaling in cardiomyocytes, AGE-RAGE signaling pathway in diabetic complications, Amyotrophic lateral sclerosis (ALS), C-type lectin receptor signaling pathway, Cellular senescence, Chagas disease (American trypanosomiasis), Dopaminergic synapse, Endocrine resistance, Epithelial cell signaling in Helicobacter pylori infection, Epstein-Barr virus infection, Fc epsilon RI signaling path…	184	0.002	0.007
Tuberculosis	MAPK14, AKT2, HLA-DQA1, HLA-DRB1, IFNG, IL1B, IL6, IL10, NFKB1, NOS2, RAB5B, TGFB1, TNF, TNFRSF1A, C3, VDR, CD14	37	0.002323					INS	Aldosterone-regulated sodium reabsorption, AMPK signaling pathway, Autophagy - animal, cGMP-PKG signaling pathway, FoxO signaling pathway, HIF-1 signaling pathway, Insulin resistance, Insulin secretion, Insulin signaling pathway, Longevity regulating pathway, Longevity regulating pathway - multiple species, MAPK signaling pathway, Maturity onset diabetes of the young, mTOR signaling pathway, Non-…	432	0.003	0.103
Inflammatory bowel disease (IBD)	HLA-DQA1, HLA-DRB1, IFNG, IL1B, IL6, IL10, JUN, NFKB1, STAT3, TGFB1, TNF	20	0.002639					ATF4	Adrenergic signaling in cardiomyocytes, Alcoholism, Aldosterone synthesis and secretion, Amphetamine addiction, Apoptosis, cGMP-PKG signaling pathway, Cholinergic synapse, Cocaine addiction, Cortisol synthesis and secretion, Cushing syndrome, Dopaminergic synapse, Estrogen signaling pathway, Glucagon signaling pathway, GnRH signaling pathway, Hepatitis B, Human cytomegalovirus infection, Human T-…	84	0.002	0.001
PD-L1 expression and PD-1 checkpoint pathway in cancer	RASGRP1, MAPK14, EGFR, AKT2, FOS, HIF1A, IFNG, JUN, NFKB1, PTEN, STAT3	20	0.002639					IRS1	Adipocytokine signaling pathway, Aldosterone-regulated sodium reabsorption, AMPK signaling pathway, Autophagy - animal, cGMP-PKG signaling pathway, FoxO signaling pathway, Insulin resistance, Insulin signaling pathway, Longevity regulating pathway, Longevity regulating pathway - multiple species, MicroRNAs in cancer, mTOR signaling pathway, Neurotrophin signaling pathway, Non-alcoholic fatty live…	170	0.002	0.006
Amyotrophic lateral sclerosis (ALS)	MAPK14, SOD1, TNF, TNFRSF1A, TNFRSF1B, TP53	8	0.003655					VEGFA	AGE-RAGE signaling pathway in diabetic complications, Bladder cancer, EGFR tyrosine kinase inhibitor resistance, Fluid shear stress and atherosclerosis, Focal adhesion, HIF-1 signaling pathway, Human cytomegalovirus infection, Human papillomavirus infection, Kaposi sarcoma-associated herpesvirus infection, MAPK signaling pathway, MicroRNAs in cancer, Pancreatic cancer, Pathways in cancer, PI3K-Ak…	284	0.002	0.016
Neuroactive ligand-receptor interaction	DRD2, AGT, APLNR, EDN1, GCG, GLP1R, GNRH1, NR3C1, IAPP, KNG1, LEP, LEPR, LHB, MTNR1B, OXT, POMC, PTH, C3, CALCA, APLN	48	0.003768					IGF1	Aldosterone-regulated sodium reabsorption, AMPK signaling pathway, Breast cancer, Dilated cardiomyopathy (DCM), EGFR tyrosine kinase inhibitor resistance, Endocrine resistance, Focal adhesion, FoxO signaling pathway, Glioma, HIF-1 signaling pathway, Hypertrophic cardiomyopathy (HCM), Inflammatory mediator regulation of TRP channels, Long-term depression, Longevity regulating pathway, Longevity re…	260	0.002	0.012
Type I diabetes mellitus	HLA-A, HLA-DQA1, HLA-DRB1, IFNG, FAS, IL1B, INS, TNF	13	0.004323					SIRT1	Amphetamine addiction, AMPK signaling pathway, Cellular senescence, FoxO signaling pathway, Glucagon signaling pathway, Longevity regulating pathway, Longevity regulating pathway - multiple species, MicroRNAs in cancer	202	0.002	0.011
Hypertrophic cardiomyopathy (HCM)	ACE, AGT, EDN1, IGF1, IL6, TGFB1, TNF	11	0.006019					SLC2A4	Adipocytokine signaling pathway, AMPK signaling pathway, FoxO signaling pathway, Insulin resistance, Insulin signaling pathway, Type II diabetes mellitus	134	0.002	0.006
Toxoplasmosis	MAPK14, AKT2, HLA-DQA1, HLA-DRB1, IFNG, IL10, NFKB1, NOS2, STAT3, TGFB1, TNF, TNFRSF1A	25	0.006573					APPL1	Colorectal cancer, Longevity regulating pathway, Pathways in cancer	36	0.002	0.001
Hematopoietic cell lineage	HLA-DQA1, HLA-DRB1, IL1B, IL6, TNF, CD9, CD14, CD36	14	0.007647					SLC2A1	Adipocytokine signaling pathway, Bile secretion, Central carbon metabolism in cancer, Glucagon signaling pathway, HIF-1 signaling pathway, Human T-cell leukemia virus 1 infection, Insulin resistance, Insulin secretion, Pathways in cancer, Renal cell carcinoma, Thyroid hormone signaling pathway	100	0.002	0.001
Hepatitis B	MAPK14, AKT2, FOS, FAS, IL6, JUN, MMP9, NFKB1, STAT3, TGFB1, TNF, TP53	26	0.009279					IRS2	Adipocytokine signaling pathway, AMPK signaling pathway, Autophagy - animal, cGMP-PKG signaling pathway, FoxO signaling pathway, Insulin resistance, Insulin signaling pathway, Longevity regulating pathway, Longevity regulating pathway - multiple species, MicroRNAs in cancer, Non-alcoholic fatty liver disease (NAFLD), Regulation of lipolysis in adipocytes, Type II diabetes mellitus	106	0.002	0.001
IL-17 signaling pathway	MAPK14, FOS, GSK3B, IFNG, IL1B, IL6, JUN, MMP9, NFKB1, PTGS2, CCL2, TNF	26	0.009279					HIF1A	Autophagy - animal, Central carbon metabolism in cancer, Choline metabolism in cancer, HIF-1 signaling pathway, Kaposi sarcoma-associated herpesvirus infection, Mitophagy - animal, Pathways in cancer, PD-L1 expression and PD-1 checkpoint pathway in cancer, Proteoglycans in cancer, Renal cell carcinoma, Th17 cell differentiation, Thyroid hormone signaling pathway	148	0.002	0.003
Epithelial cell signaling in Helicobacter pylori infection	MAPK14, EGFR, JUN, LYN, NFKB1	7	0.011207					IGF2	Hepatocellular carcinoma, MAPK signaling pathway, Pathways in cancer, PI3K-Akt signaling pathway, Proteoglycans in cancer, Ras signaling pathway	142	0.002	0.003
Prostate cancer	EGFR, AKT2, GSK3B, GSTP1, IGF1, INS, AR, MMP9, NFKB1, PLAT, PTEN, TCF7L2, TP53	30	0.01217					STAT3	Acute myeloid leukemia, Adipocytokine signaling pathway, AGE-RAGE signaling pathway in diabetic complications, Chemokine signaling pathway, EGFR tyrosine kinase inhibitor resistance, Epstein-Barr virus infection, FoxO signaling pathway, Hepatitis B, Hepatitis C, HIF-1 signaling pathway, Human cytomegalovirus infection, Inflammatory bowel disease (IBD), Insulin resistance, JAK-STAT signaling pathw…	270	0.002	0.014
Alzheimer disease	GSK3B, IDE, APOE, FAS, IL1B, LPL, TNF, TNFRSF1A	15	0.012417					JUN	AGE-RAGE signaling pathway in diabetic complications, Amphetamine addiction, Apoptosis, B cell receptor signaling pathway, Breast cancer, C-type lectin receptor signaling pathway, cAMP signaling pathway, Chagas disease (American trypanosomiasis), Choline metabolism in cancer, Cocaine addiction, Colorectal cancer, Endocrine resistance, Epithelial cell signaling in Helicobacter pylori infection, Ep…	248	0.002	0.013
Necroptosis	CYBB, ALOX15, IFNG, FAS, IL1B, STAT3, TNF, TNFRSF1A	15	0.012417					IGF1R	Adherens junction, AMPK signaling pathway, Autophagy - animal, Breast cancer, EGFR tyrosine kinase inhibitor resistance, Endocrine resistance, Endocytosis, Focal adhesion, FoxO signaling pathway, Glioma, Hepatocellular carcinoma, HIF-1 signaling pathway, Long-term depression, Longevity regulating pathway, Longevity regulating pathway - multiple species, MAPK signaling pathway, Melanoma, mTOR sign…	148	0.002	0.003
Phagosome	CYBB, HLA-A, HLA-DQA1, HLA-DRB1, RAB5B, C3, CD14, CD36	15	0.012417					INSR	Adherens junction, Aldosterone-regulated sodium reabsorption, AMPK signaling pathway, cGMP-PKG signaling pathway, FoxO signaling pathway, HIF-1 signaling pathway, Insulin resistance, Insulin signaling pathway, Longevity regulating pathway, Longevity regulating pathway - multiple species, MAPK signaling pathway, mTOR signaling pathway, Non-alcoholic fatty liver disease (NAFLD), Ovarian steroidogen…	104	0.002	0.003
Malaria	ICAM1, IFNG, IL1B, IL6, IL10, CCL2, TGFB1, TNF, CD36	18	0.013099					GYS2	AMPK signaling pathway, Glucagon signaling pathway, Insulin resistance, Insulin signaling pathway, Metabolic pathways, PI3K-Akt signaling pathway, Starch and sucrose metabolism	26	0.002	0
Antifolate resistance	IL1B, IL6, NFKB1, TNF	5	0.014379					PPARGC1A	Adipocytokine signaling pathway, AMPK signaling pathway, Apelin signaling pathway, Glucagon signaling pathway, Huntington disease, Insulin resistance, Insulin signaling pathway, Longevity regulating pathway, Thermogenesis	110	0.002	0.002
Ferroptosis	CYBB, ALOX15, HMOX1, TP53	5	0.014379					PPARG	AMPK signaling pathway, Huntington disease, Longevity regulating pathway, Osteoclast differentiation, Pathways in cancer, PPAR signaling pathway, Thermogenesis, Thyroid cancer, Transcriptional misregulation in cancer	218	0.002	0.012
Glutathione metabolism	GSTA1, GSTM1, GSTP1, GSTT1	5	0.014379					ESR1	Breast cancer, Endocrine and other factor-regulated calcium reabsorption, Endocrine resistance, Estrogen signaling pathway, Pathways in cancer, Prolactin signaling pathway, Proteoglycans in cancer, Thyroid hormone signaling pathway	218	0.002	0.019
Maturity onset diabetes of the young	IAPP, INS, PAX6, HNF1A	5	0.014379					ADIPOQ	Adipocytokine signaling pathway, AMPK signaling pathway, Longevity regulating pathway, Non-alcoholic fatty liver disease (NAFLD), PPAR signaling pathway, Type II diabetes mellitus	200	0.002	0.007
Renin-angiotensin system	ACE, AGT, REN	3	0.015458					NR3C1	Neuroactive ligand-receptor interaction	134	0.002	0.003
Relaxin signaling pathway	MAPK14, EDN1, EGFR, AKT2, FOS, JUN, MMP2, MMP9, NFKB1, NOS2, TGFB1, VEGFA	28	0.016863					LEP	Adipocytokine signaling pathway, AMPK signaling pathway, Cytokine-cytokine receptor interaction, JAK-STAT signaling pathway, Neuroactive ligand-receptor interaction, Non-alcoholic fatty liver disease (NAFLD)	260	0.002	0.015
Osteoclast differentiation	MAPK14, AKT2, FOS, IFNG, IL1B, JUN, NFKB1, PPARG, TGFB1, TNF, TNFRSF1A	25	0.017724					CPT1A	Adipocytokine signaling pathway, AMPK signaling pathway, Fatty acid degradation, Fatty acid metabolism, Glucagon signaling pathway, Insulin resistance, PPAR signaling pathway, Thermogenesis	62	0.002	0
Yersinia infection	MAPK14, AKT2, FOS, GSK3B, IL1B, IL6, IL10, JUN, NFKB1, CCL2, TNF	25	0.017724					ANGPTL4	Cholesterol metabolism, PPAR signaling pathway	50	0.002	0
Allograft rejection	HLA-A, HLA-DQA1, HLA-DRB1, IFNG, FAS, IL10, TNF	13	0.017936					FABP4	PPAR signaling pathway, Regulation of lipolysis in adipocytes	78	0.002	0.001
Viral protein interaction with cytokine and cytokine receptor	IL37, IL6, IL10, CCL2, TNF, TNFRSF1A, TNFRSF1B	13	0.017936					LPL	Alzheimer disease, Cholesterol metabolism, Glycerolipid metabolism, PPAR signaling pathway	112	0.002	0.002
Amoebiasis	IFNG, IL1B, IL6, IL10, NFKB1, NOS2, RAB5B, TGFB1, TNF, CD14	22	0.018431					CD36	Adipocytokine signaling pathway, AMPK signaling pathway, Cholesterol metabolism, ECM-receptor interaction, Fat digestion and absorption, Hematopoietic cell lineage, Insulin resistance, Malaria, Phagosome, PPAR signaling pathway	52	0.002	0.001
Hepatitis C	EGFR, AKT2, GSK3B, IFNG, FAS, NFKB1, STAT3, TNF, TNFRSF1A, TP53	22	0.018431					CEBPB	IL-17 signaling pathway, TNF signaling pathway, Transcriptional misregulation in cancer, Tuberculosis	96	0.002	0.001
Human papillomavirus infection	EGFR, AKT2, GSK3B, HLA-A, FAS, NFKB1, PTEN, PTGS2, TCF7L2, TNF, TNFRSF1A, TP53, VEGFA	32	0.020369					FABP1	Fat digestion and absorption, PPAR signaling pathway	50	0.002	0.001
Insulin signaling pathway	FLOT1, SORBS1, PPARGC1A, AKT2, FASN, GSK3B, INS, INSR, IRS1, PPP1R3A, SLC2A4, SREBF1	29	0.021831					APOA1	African trypanosomiasis, Cholesterol metabolism, Fat digestion and absorption, PPAR signaling pathway, Vitamin digestion and absorption	76	0.002	0.002
Drug metabolism - cytochrome P450	GSTA1, GSTM1, GSTP1, GSTT1, MAOA	8	0.022575					PPARD	Acute myeloid leukemia, Pathways in cancer, PPAR signaling pathway, Wnt signaling pathway	30	0.002	0
Measles	AKT2, FOS, GSK3B, FAS, IL1B, IL6, JUN, NFKB1, STAT3, TP53	23	0.024713					ESR2	Breast cancer, Endocrine resistance, Estrogen signaling pathway, Pathways in cancer, Prolactin signaling pathway	88	0.002	0.002
Toll-like receptor signaling pathway	MAPK14, AKT2, FOS, IL1B, IL6, JUN, NFKB1, TLR8, TNF, CD14	23	0.024713					SOD1	Amyotrophic lateral sclerosis (ALS), Huntington disease, Longevity regulating pathway - multiple species, Peroxisome, Prion diseases	108	0.002	0.005
C-type lectin receptor signaling pathway	MAPK14, AKT2, IL1B, IL6, IL10, JUN, NFKB1, PTGS2, TNF	20	0.02597					SREBF1	AMPK signaling pathway, Insulin resistance, Insulin signaling pathway, Non-alcoholic fatty liver disease (NAFLD)	136	0.002	0.003
Systemic lupus erythematosus	HLA-DQA1, HLA-DRB1, IFNG, IL10, TNF, C3	11	0.02609					TNF	Adipocytokine signaling pathway, African trypanosomiasis, AGE-RAGE signaling pathway in diabetic complications, Allograft rejection, Alzheimer disease, Amoebiasis, Amyotrophic lateral sclerosis (ALS), Antifolate resistance, Antigen processing and presentation, Apoptosis, Asthma, C-type lectin receptor signaling pathway, Chagas disease (American trypanosomiasis), Cytokine-cytokine receptor interac…	322	0.002	0.025
NOD-like receptor signaling pathway	MAPK14, CYBB, IL1B, IL6, JUN, NFKB1, CCL2, TNF	17	0.026887					FASN	AMPK signaling pathway, Fatty acid biosynthesis, Fatty acid metabolism, Insulin signaling pathway, Metabolic pathways	88	0.002	0.002
Th1 and Th2 cell differentiation	MAPK14, FOS, HLA-DQA1, HLA-DRB1, IFNG, JUN, NFKB1	14	0.027133					HMOX1	Ferroptosis, Fluid shear stress and atherosclerosis, Hepatocellular carcinoma, HIF-1 signaling pathway, Metabolic pathways, MicroRNAs in cancer, Mineral absorption, Pathways in cancer, Porphyrin and chlorophyll metabolism	148	0.002	0.005
Influenza A	AKT2, HLA-DQA1, HLA-DRB1, ICAM1, IFNG, FAS, IL1B, IL6, NFKB1, CCL2, TNF, TNFRSF1A	30	0.027595					SOD2	FoxO signaling pathway, Huntington disease, Longevity regulating pathway, Longevity regulating pathway - multiple species, Peroxisome	130	0.002	0.004
MicroRNAs in cancer	EGFR, SIRT1, HMOX1, IRS1, MIR222, MIR223, MIR27A, MMP9, NFKB1, PTEN, PTGS2, MIR483, STAT3, TP53, VEGFA, HMGA2	44	0.028928					ADRB3	Calcium signaling pathway, cGMP-PKG signaling pathway, Neuroactive ligand-receptor interaction, Regulation of lipolysis in adipocytes, Renin secretion, Salivary secretion, Thermogenesis	80	0.002	0.001
Human immunodeficiency virus 1 infection	MAPK14, AKT2, FOS, HLA-A, FAS, JUN, NFKB1, TNF, TNFRSF1A, TNFRSF1B	24	0.032088					CPT2	Fatty acid degradation, Fatty acid metabolism, PPAR signaling pathway, Thermogenesis	30	0.002	0
Ras signaling pathway	RASGRP1, EGFR, AKT2, IGF1, IGF2, INS, INSR, NFKB1, RAB5B, VEGFA	24	0.032088					LIPE	Aldosterone synthesis and secretion, AMPK signaling pathway, Apelin signaling pathway, cAMP signaling pathway, Insulin signaling pathway, Regulation of lipolysis in adipocytes, Thermogenesis	78	0.002	0.001
T cell receptor signaling pathway	RASGRP1, MAPK14, AKT2, FOS, GSK3B, IFNG, IL10, JUN, NFKB1, TNF	24	0.032088					AR	Oocyte meiosis, Pathways in cancer, Prostate cancer	156	0.002	0.012
Amphetamine addiction	SIRT1, FOS, JUN, MAOA	6	0.032545					TGFB1	AGE-RAGE signaling pathway in diabetic complications, Amoebiasis, Cell cycle, Cellular senescence, Chagas disease (American trypanosomiasis), Chronic myeloid leukemia, Colorectal cancer, Cytokine-cytokine receptor interaction, Dilated cardiomyopathy (DCM), FoxO signaling pathway, Gastric cancer, Hepatitis B, Hepatocellular carcinoma, Hippo signaling pathway, Human T-cell leukemia virus 1 infectio…	146	0.002	0.003
Asthma	HLA-DQA1, HLA-DRB1, IL10, TNF	6	0.032545					ACACA	AMPK signaling pathway, Fatty acid biosynthesis, Fatty acid metabolism, Glucagon signaling pathway, Insulin signaling pathway, Metabolic pathways, Propanoate metabolism, Pyruvate metabolism	62	0.002	0.001
Intestinal immune network for IgA production	HLA-DQA1, HLA-DRB1, IL6, IL10, TGFB1	9	0.038346					LPIN1	Glycerolipid metabolism, Glycerophospholipid metabolism, Metabolic pathways, mTOR signaling pathway	38	0.002	0
Staphylococcus aureus infection	HLA-DQA1, HLA-DRB1, ICAM1, IL10, C3	9	0.038346					SCD	AMPK signaling pathway, Biosynthesis of unsaturated fatty acids, Fatty acid metabolism, Metabolic pathways, PPAR signaling pathway	66	0.002	0.001
Chemical carcinogenesis	CYP1A1, GSTA1, GSTM1, GSTP1, GSTT1, HSD11B1, PTGS2	15	0.038456					VDR	Endocrine and other factor-regulated calcium reabsorption, Mineral absorption, Parathyroid hormone synthesis, secretion and action, Tuberculosis	88	0.002	0.001
Legionellosis	IL1B, IL6, NFKB1, BNIP3, TNF, C3, CD14	15	0.038456					GCG	cAMP signaling pathway, Glucagon signaling pathway, Insulin secretion, Neuroactive ligand-receptor interaction, Thermogenesis	170	0.002	0.009
PPAR signaling pathway	SORBS1, CPT1A, APOA1, LPL, PPARG, ADIPOQ, CD36	15	0.038456					GLP1R	cAMP signaling pathway, Insulin secretion, Neuroactive ligand-receptor interaction	72	0.002	0.001
B cell receptor signaling pathway	AKT2, FOS, GSK3B, JUN, LYN, NFKB1	12	0.039419					STK11	Adipocytokine signaling pathway, AMPK signaling pathway, Autophagy - animal, FoxO signaling pathway, Longevity regulating pathway, mTOR signaling pathway, PI3K-Akt signaling pathway, Tight junction	88	0.002	0.001
Metabolism of xenobiotics by cytochrome P450	CYP1A1, GSTA1, GSTM1, GSTP1, GSTT1, HSD11B1	12	0.039419					NFE2L2	Fluid shear stress and atherosclerosis, Hepatocellular carcinoma, Pathways in cancer, Protein processing in endoplasmic reticulum	86	0.002	0.002
Small cell lung cancer	AKT2, NFKB1, NOS2, PTEN, PTGS2, TP53	12	0.039419					IL6	African trypanosomiasis, AGE-RAGE signaling pathway in diabetic complications, Amoebiasis, Antifolate resistance, C-type lectin receptor signaling pathway, Cellular senescence, Chagas disease (American trypanosomiasis), Cytokine-cytokine receptor interaction, Cytosolic DNA-sensing pathway, EGFR tyrosine kinase inhibitor resistance, Epstein-Barr virus infection, FoxO signaling pathway, Graft-versu…	364	0.003	0.043
Proteoglycans in cancer	MAPK14, EGFR, AKT2, HIF1A, IGF1, IGF2, FAS, MMP2, MMP9, STAT3, TGFB1, TNF, TP53, VEGFA	39	0.040841					NFKB1	Acute myeloid leukemia, Adipocytokine signaling pathway, AGE-RAGE signaling pathway in diabetic complications, Amoebiasis, Antifolate resistance, Apoptosis, B cell receptor signaling pathway, C-type lectin receptor signaling pathway, cAMP signaling pathway, Cellular senescence, Chagas disease (American trypanosomiasis), Chemokine signaling pathway, Chronic myeloid leukemia, Cocaine addiction, Cyt…	128	0.002	0.004
Salmonella infection	MAPK14, FOS, IFNG, IL1B, IL6, JUN, NFKB1, NOS2, CD14	22	0.044037					ACTB	Adherens junction, Apoptosis, Arrhythmogenic right ventricular cardiomyopathy (ARVC), Bacterial invasion of epithelial cells, Dilated cardiomyopathy (DCM), Fluid shear stress and atherosclerosis, Focal adhesion, Gastric acid secretion, Hepatocellular carcinoma, Hippo signaling pathway, Hypertrophic cardiomyopathy (HCM), Influenza A, Leukocyte transendothelial migration, Oxytocin signaling pathway…	178	0.002	0.006
Hepatocellular carcinoma	EGFR, AKT2, GSK3B, GSTA1, GSTM1, GSTP1, GSTT1, HMOX1, IGF2, PTEN, TCF7L2, TGFB1, TP53	36	0.044793					NAMPT	Metabolic pathways, Nicotinate and nicotinamide metabolism, NOD-like receptor signaling pathway	80	0.002	0
EGFR tyrosine kinase inhibitor resistance	EGFR, AKT2, GSK3B, IGF1, IL6, PTEN, STAT3, VEGFA	19	0.047801					ADIPOR1	Adipocytokine signaling pathway, AMPK signaling pathway, Longevity regulating pathway, Non-alcoholic fatty liver disease (NAFLD)	60	0.002	0.001
Longevity regulating pathway - multiple species	AKT2, SIRT1, IGF1, INS, INSR, IRS1, SOD1, SOD2	19	0.047801					HMGCR	AMPK signaling pathway, Bile secretion, Metabolic pathways, Terpenoid backbone biosynthesis	44	0.002	0
Cellular senescence	MAPK14, AKT2, SIRT1, HLA-A, IL6, NFKB1, SERPINE1, PTEN, TGFB1, TP53	26	0.049765					LDLR	Aldosterone synthesis and secretion, Bile secretion, Cholesterol metabolism, Cortisol synthesis and secretion, Cushing syndrome, Endocytosis, Hepatitis C, Ovarian steroidogenesis, Toxoplasmosis	94	0.002	0.003
mTOR signaling pathway	AKT2, GSK3B, IGF1, INS, INSR, IRS1, PTEN, STK11, TNF, TNFRSF1A	26	0.049765					FADS2	alpha-Linolenic acid metabolism, Biosynthesis of unsaturated fatty acids, Fatty acid metabolism, Metabolic pathways, PPAR signaling pathway	22	0.002	0
Renal cell carcinoma	AKT2, HIF1A, JUN, SLC2A1, TGFB1, VEGFA	13	0.05527					IL10	African trypanosomiasis, Allograft rejection, Amoebiasis, Asthma, Autoimmune thyroid disease, C-type lectin receptor signaling pathway, Chagas disease (American trypanosomiasis), Cytokine-cytokine receptor interaction, FoxO signaling pathway, Inflammatory bowel disease (IBD), Intestinal immune network for IgA production, JAK-STAT signaling pathway, Leishmaniasis, Malaria, Pertussis, Staphylococcu…	240	0.002	0.011
Cocaine addiction	DRD2, JUN, MAOA, NFKB1	7	0.057261					GHRL	cAMP signaling pathway, Neuroactive ligand-receptor interaction	94	0.002	0.001
Drug metabolism - other enzymes	GSTA1, GSTM1, GSTP1, GSTT1	7	0.057261					AGT	Adrenergic signaling in cardiomyocytes, AGE-RAGE signaling pathway in diabetic complications, Aldosterone synthesis and secretion, Cortisol synthesis and secretion, Cushing syndrome, Dilated cardiomyopathy (DCM), Hypertrophic cardiomyopathy (HCM), Insulin resistance, Neuroactive ligand-receptor interaction, Pathways in cancer, Phospholipase D signaling pathway, Renin secretion, Renin-angiotensin …	162	0.002	0.006
Antigen processing and presentation	HLA-A, HLA-DQA1, HLA-DRB1, IFNG, TNF	10	0.057866					REN	Renin secretion, Renin-angiotensin system	128	0.002	0.002
Natural killer cell mediated cytotoxicity	HLA-A, ICAM1, IFNG, FAS, TNF	10	0.057866					ACE	Chagas disease (American trypanosomiasis), Hypertrophic cardiomyopathy (HCM), Renin secretion, Renin-angiotensin system	138	0.002	0.003
p53 signaling pathway	IGF1, FAS, SERPINE1, PTEN, TP53	10	0.057866					EDN1	AGE-RAGE signaling pathway in diabetic complications, cAMP signaling pathway, Fluid shear stress and atherosclerosis, HIF-1 signaling pathway, Hypertrophic cardiomyopathy (HCM), Melanogenesis, Neuroactive ligand-receptor interaction, Pathways in cancer, Relaxin signaling pathway, Renin secretion, TNF signaling pathway, Vascular smooth muscle contraction	164	0.002	0.004
Colorectal cancer	EGFR, AKT2, FOS, GSK3B, JUN, TCF7L2, TGFB1, TP53	20	0.06019					KNG1	African trypanosomiasis, cGMP-PKG signaling pathway, Chagas disease (American trypanosomiasis), Complement and coagulation cascades, Inflammatory mediator regulation of TRP channels, Neuroactive ligand-receptor interaction, Pathways in cancer, Regulation of actin cytoskeleton, Sphingolipid signaling pathway	146	0.002	0.005
PI3K-Akt signaling pathway	EGFR, AKT2, GSK3B, NR4A1, IGF1, IGF2, IL6, INS, INSR, IRS1, NFKB1, PTEN, STK11, TP53, VEGFA	46	0.063655					APLN	Apelin signaling pathway, Neuroactive ligand-receptor interaction	62	0.002	0
Steroid hormone biosynthesis	CYP1A1, HSD11B1	20	0.064293					APLNR	Apelin signaling pathway, Neuroactive ligand-receptor interaction	48	0.002	0
Endocrine resistance	MAPK14, EGFR, AKT2, FOS, IGF1, JUN, MMP2, MMP9, TP53	24	0.06612					CTSD	Apoptosis, Autophagy - animal, Estrogen signaling pathway, Lysosome, Sphingolipid signaling pathway, Tuberculosis	54	0.002	0.001
Thermogenesis	PPARGC1A, CPT1A, MAPK14, GCG, NPPB, PPARG	14	0.072982					ADRB2	Adrenergic signaling in cardiomyocytes, Calcium signaling pathway, cAMP signaling pathway, cGMP-PKG signaling pathway, Neuroactive ligand-receptor interaction, Regulation of lipolysis in adipocytes, Renin secretion, Salivary secretion	108	0.002	0.004
Neurotrophin signaling pathway	SH2B3, MAPK14, AKT2, GSK3B, IRS1, JUN, NFKB1, TP53	21	0.073415					C3	Chagas disease (American trypanosomiasis), Complement and coagulation cascades, Herpes simplex virus 1 infection, Kaposi sarcoma-associated herpesvirus infection, Legionellosis, Leishmaniasis, Neuroactive ligand-receptor interaction, Pertussis, Phagosome, Staphylococcus aureus infection, Systemic lupus erythematosus, Tuberculosis, Viral carcinogenesis	90	0.002	0.003
Sphingolipid signaling pathway	MAPK14, AKT2, KNG1, NFKB1, PTEN, TNF, TNFRSF1A, TP53	21	0.073415					POMC	Adipocytokine signaling pathway, Aldosterone synthesis and secretion, cAMP signaling pathway, Cortisol synthesis and secretion, Cushing syndrome, Estrogen signaling pathway, Melanogenesis, Neuroactive ligand-receptor interaction	184	0.002	0.01
Leukocyte transendothelial migration	MAPK14, CYBB, ICAM1, MMP2, MMP9	11	0.079997					NPY	Adipocytokine signaling pathway, Alcoholism, cAMP signaling pathway, Neuroactive ligand-receptor interaction, Regulation of lipolysis in adipocytes	128	0.002	0.004
cAMP signaling pathway	DRD2, EDN1, AKT2, FOS, GCG, GLP1R, JUN, NFKB1, OXT, POMC	29	0.080954					OXT	cAMP signaling pathway, Neuroactive ligand-receptor interaction, Oxytocin signaling pathway	80	0.002	0.001
Pancreatic cancer	EGFR, AKT2, NFKB1, STAT3, TGFB1, TP53, VEGFA	18	0.081858					CXCL8	AGE-RAGE signaling pathway in diabetic complications, Amoebiasis, Bladder cancer, Cellular senescence, Chagas disease (American trypanosomiasis), Chemokine signaling pathway, Cytokine-cytokine receptor interaction, Epithelial cell signaling in Helicobacter pylori infection, Hepatitis B, Human cytomegalovirus infection, IL-17 signaling pathway, Influenza A, Kaposi sarcoma-associated herpesvirus in…	250	0.002	0.013
Aldosterone-regulated sodium reabsorption	IGF1, INS, INSR, IRS1	8	0.086303					CXCL10	Chemokine signaling pathway, Cytokine-cytokine receptor interaction, Cytosolic DNA-sensing pathway, Epstein-Barr virus infection, Hepatitis C, IL-17 signaling pathway, Influenza A, RIG-I-like receptor signaling pathway, TNF signaling pathway, Toll-like receptor signaling pathway, Viral protein interaction with cytokine and cytokine receptor	136	0.002	0.002
Dilated cardiomyopathy (DCM)	AGT, IGF1, TGFB1, TNF	8	0.086303					CCK	Insulin secretion, Neuroactive ligand-receptor interaction, Pancreatic secretion	76	0.002	0.001
Mitophagy - animal	HIF1A, JUN, BNIP3, TP53	8	0.086303					SST	cAMP signaling pathway, Gastric acid secretion, Neuroactive ligand-receptor interaction	114	0.002	0.003
Central carbon metabolism in cancer	EGFR, AKT2, HIF1A, PTEN, SLC2A1, TP53	15	0.091726					GNAQ	Adrenergic signaling in cardiomyocytes, African trypanosomiasis, Aldosterone synthesis and secretion, Alzheimer disease, Amoebiasis, Apelin signaling pathway, Calcium signaling pathway, cGMP-PKG signaling pathway, Chagas disease (American trypanosomiasis), Cholinergic synapse, Circadian entrainment, Cortisol synthesis and secretion, Cushing syndrome, Dopaminergic synapse, Endocrine and other fact…	70	0.002	0.002
Cholesterol metabolism	APOA1, APOE, LIPC, LPL, ANGPTL8, CD36	15	0.091726					DRD2	Alcoholism, cAMP signaling pathway, Cocaine addiction, Dopaminergic synapse, Gap junction, Neuroactive ligand-receptor interaction, Parkinson disease, Rap1 signaling pathway	68	0.002	0.001
Type II diabetes mellitus	INS, INSR, IRS1, SLC2A4, TNF, ADIPOQ	15	0.091726					CASR	NOD-like receptor signaling pathway, Parathyroid hormone synthesis, secretion and action	86	0.002	0.002
Cytokine-cytokine receptor interaction	IL27, IL37, IFNG, FAS, IL1B, IL6, IL10, LEP, LEPR, CCL2, TGFB1, TNF, TNFRSF1A, TNFRSF1B	46	0.091864					GNRH1	GnRH signaling pathway, Neuroactive ligand-receptor interaction	120	0.002	0.003
Apelin signaling pathway	PPARGC1A, APLNR, AKT2, NOS2, SERPINE1, PLAT, APLN	19	0.097742					PLCB3	Adrenergic signaling in cardiomyocytes, African trypanosomiasis, AGE-RAGE signaling pathway in diabetic complications, Aldosterone synthesis and secretion, Alzheimer disease, Amoebiasis, Apelin signaling pathway, Calcium signaling pathway, cGMP-PKG signaling pathway, Chagas disease (American trypanosomiasis), Chemokine signaling pathway, Cholinergic synapse, Circadian entrainment, Cortisol synthe…	56	0.002	0.001
Autophagy - animal	AKT2, HIF1A, INS, IRS1, PTEN, BNIP3, STK11	19	0.097742					PLCB2	Adrenergic signaling in cardiomyocytes, African trypanosomiasis, AGE-RAGE signaling pathway in diabetic complications, Aldosterone synthesis and secretion, Alzheimer disease, Amoebiasis, Apelin signaling pathway, Calcium signaling pathway, Carbohydrate digestion and absorption, cGMP-PKG signaling pathway, Chagas disease (American trypanosomiasis), Chemokine signaling pathway, Cholinergic synapse,…	58	0.002	0.002
Viral carcinogenesis	HLA-A, JUN, LYN, NFKB1, STAT3, TP53, C3	19	0.097742					HTR2C	Calcium signaling pathway, Gap junction, Inflammatory mediator regulation of TRP channels, Neuroactive ligand-receptor interaction, Serotonergic synapse	56	0.002	0.001
Prolactin signaling pathway	MAPK14, AKT2, FOS, GSK3B, INS, LHB, NFKB1, STAT3	23	0.100671					MTNR1A	Circadian entrainment, Neuroactive ligand-receptor interaction	36	0.002	0
Transcriptional misregulation in cancer	IGF1, IL6, MMP9, NFKB1, PLAT, PPARG, TP53, HMGA2, CD14	27	0.101858					PYY	Neuroactive ligand-receptor interaction	70	0.002	0.001
Bladder cancer	EGFR, MMP2, MMP9, TP53, VEGFA	12	0.10335					MTNR1B	Circadian entrainment, Neuroactive ligand-receptor interaction	46	0.002	0
Huntington disease	PPARGC1A, PPARG, SOD1, SOD2, TP53	12	0.10335					GNRHR	GnRH signaling pathway, Neuroactive ligand-receptor interaction	58	0.002	0.001
Metabolic pathways	CYP1A1, FASN, ALOX15, GSTA1, GSTM1, GSTP1, GSTT1, HMOX1, HSD11B1, LIPC, FADS1, MAOA, NOS2, PTEN, PTGS2, SUOX, KL	72	0.112336					TACR3	Calcium signaling pathway, Neuroactive ligand-receptor interaction	38	0.002	0
Platinum drug resistance	AKT2, GSTA1, GSTM1, GSTP1, GSTT1, FAS, TP53	20	0.113332					PF4	Chemokine signaling pathway, Cytokine-cytokine receptor interaction, Viral protein interaction with cytokine and cytokine receptor	80	0.002	0.001
JAK-STAT signaling pathway	EGFR, AKT2, IFNG, IL6, IL10, LEP, LEPR, STAT3	24	0.113814					KISS1	Neuroactive ligand-receptor interaction	76	0.002	0.001
Viral myocarditis	HLA-A, HLA-DQA1, HLA-DRB1, ICAM1	9	0.116999					CYBB	AGE-RAGE signaling pathway in diabetic complications, Ferroptosis, HIF-1 signaling pathway, Leishmaniasis, Leukocyte transendothelial migration, Necroptosis, NOD-like receptor signaling pathway, Phagosome	104	0.002	0.001
Autoimmune thyroid disease	HLA-A, HLA-DQA1, HLA-DRB1, FAS, IL10	13	0.126492					FOS	Amphetamine addiction, Apoptosis, B cell receptor signaling pathway, Breast cancer, cAMP signaling pathway, Chagas disease (American trypanosomiasis), Choline metabolism in cancer, Cholinergic synapse, Circadian entrainment, Colorectal cancer, Dopaminergic synapse, Endocrine resistance, Estrogen signaling pathway, Fluid shear stress and atherosclerosis, Hepatitis B, Human immunodeficiency virus 1…	234	0.002	0.015
Oxytocin signaling pathway	EGFR, FOS, JUN, OXT, PTGS2	13	0.126492					PTGS2	Arachidonic acid metabolism, C-type lectin receptor signaling pathway, Chemical carcinogenesis, Human cytomegalovirus infection, Human papillomavirus infection, IL-17 signaling pathway, Kaposi sarcoma-associated herpesvirus infection, Leishmaniasis, Metabolic pathways, MicroRNAs in cancer, NF-kappa B signaling pathway, Ovarian steroidogenesis, Oxytocin signaling pathway, Pathways in cancer, Regul…	220	0.002	0.008
Dopaminergic synapse	MAPK14, DRD2, AKT2, FOS, GSK3B, MAOA	17	0.12875					MMP9	Bladder cancer, Endocrine resistance, Estrogen signaling pathway, Fluid shear stress and atherosclerosis, Hepatitis B, IL-17 signaling pathway, Leukocyte transendothelial migration, MicroRNAs in cancer, Pathways in cancer, Prostate cancer, Proteoglycans in cancer, Relaxin signaling pathway, TNF signaling pathway, Transcriptional misregulation in cancer	206	0.002	0.005
Endometrial cancer	EGFR, AKT2, GSK3B, PTEN, TCF7L2, TP53	17	0.12875					TF	Ferroptosis, HIF-1 signaling pathway, Mineral absorption	40	0.002	0.001
Glucagon signaling pathway	PPARGC1A, CPT1A, AKT2, SIRT1, GCG, SLC2A1	17	0.12875					APOE	Alzheimer disease, Cholesterol metabolism	168	0.002	0.007
GnRH signaling pathway	MAPK14, EGFR, GNRH1, JUN, LHB, MMP2	17	0.12875					SPP1	Apelin signaling pathway, ECM-receptor interaction, Focal adhesion, Human papillomavirus infection, PI3K-Akt signaling pathway, Toll-like receptor signaling pathway	150	0.002	0.003
Cytosolic DNA-sensing pathway	IL1B, IL6, NFKB1	6	0.132067					MMP2	AGE-RAGE signaling pathway in diabetic complications, Bladder cancer, Endocrine resistance, Estrogen signaling pathway, Fluid shear stress and atherosclerosis, GnRH signaling pathway, Leukocyte transendothelial migration, Pathways in cancer, Proteoglycans in cancer, Relaxin signaling pathway	166	0.002	0.004
Peroxisome	NOS2, SOD1, SOD2	6	0.132067					TIMP1	HIF-1 signaling pathway	158	0.002	0.004
Thyroid cancer	PPARG, TCF7L2, TP53	6	0.132067					CCL2	AGE-RAGE signaling pathway in diabetic complications, Chagas disease (American trypanosomiasis), Chemokine signaling pathway, Cytokine-cytokine receptor interaction, Fluid shear stress and atherosclerosis, Herpes simplex virus 1 infection, Human cytomegalovirus infection, IL-17 signaling pathway, Influenza A, Malaria, NOD-like receptor signaling pathway, Rheumatoid arthritis, TNF signaling pathwa…	228	0.002	0.007
Breast cancer	EGFR, AKT2, FOS, GSK3B, IGF1, JUN, PTEN, TCF7L2, TP53	30	0.1329					EGFR	Adherens junction, Bladder cancer, Breast cancer, Calcium signaling pathway, Central carbon metabolism in cancer, Choline metabolism in cancer, Colorectal cancer, Cushing syndrome, EGFR tyrosine kinase inhibitor resistance, Endocrine resistance, Endocytosis, Endometrial cancer, Epithelial cell signaling in Helicobacter pylori infection, ErbB signaling pathway, Estrogen signaling pathway, Focal ad…	264	0.002	0.027
Arachidonic acid metabolism	ALOX15, PTGS2	3	0.14079					FGG	Complement and coagulation cascades, Platelet activation, Staphylococcus aureus infection	60	0.002	0.001
Arginine and proline metabolism	MAOA, NOS2	3	0.14079					PTH	Endocrine and other factor-regulated calcium reabsorption, Neuroactive ligand-receptor interaction, Parathyroid hormone synthesis, secretion and action, Rheumatoid arthritis	104	0.002	0.002
Mineral absorption	HMOX1, VDR	3	0.14079					MTHFR	Antifolate resistance, Carbon metabolism, Metabolic pathways, One carbon pool by folate	36	0.002	0
Apoptosis	AKT2, FOS, FAS, JUN, NFKB1, TNF, TNFRSF1A, TP53	27	0.14656					ICAM1	African trypanosomiasis, AGE-RAGE signaling pathway in diabetic complications, Cell adhesion molecules (CAMs), Epstein-Barr virus infection, Fluid shear stress and atherosclerosis, Human T-cell leukemia virus 1 infection, Influenza A, Kaposi sarcoma-associated herpesvirus infection, Leukocyte transendothelial migration, Malaria, Natural killer cell mediated cytotoxicity, NF-kappa B signaling path…	184	0.002	0.007
Rap1 signaling pathway	MAPK14, DRD2, EGFR, AKT2, IGF1, INS, INSR, VEGFA	27	0.14656					ADM	Neuroactive ligand-receptor interaction, Vascular smooth muscle contraction	76	0.002	0.001
Adherens junction	SORBS1, EGFR, INSR, TCF7L2	10	0.146776					F3	AGE-RAGE signaling pathway in diabetic complications, Complement and coagulation cascades	82	0.002	0.001
Endocytosis	EGFR, HLA-A, RAB5B, CAPZA1	10	0.146776					DUSP1	Fluid shear stress and atherosclerosis, MAPK signaling pathway, Serotonergic synapse	66	0.002	0
Insulin secretion	GCG, GLP1R, INS, SLC2A1	10	0.146776					LCN2	IL-17 signaling pathway	74	0.002	0
Renin secretion	ACE, AGT, EDN1, REN	10	0.146776					IL18	African trypanosomiasis, Cytokine-cytokine receptor interaction, Cytosolic DNA-sensing pathway, Inflammatory bowel disease (IBD), Influenza A, Legionellosis, Malaria, NOD-like receptor signaling pathway, Rheumatoid arthritis, Salmonella infection, Tuberculosis, Viral protein interaction with cytokine and cytokine receptor, Yersinia infection	132	0.002	0.001
Choline metabolism in cancer	EGFR, AKT2, FOS, HIF1A, JUN	14	0.14811					HNF1A	Maturity onset diabetes of the young	48	0.002	0.001
Focal adhesion	EGFR, AKT2, GSK3B, IGF1, JUN, PTEN, VEGFA	24	0.162278					IL2	Allograft rejection, Autoimmune thyroid disease, C-type lectin receptor signaling pathway, Chagas disease (American trypanosomiasis), Cytokine-cytokine receptor interaction, Graft-versus-host disease, Human T-cell leukemia virus 1 infection, Inflammatory bowel disease (IBD), Intestinal immune network for IgA production, JAK-STAT signaling pathway, Measles, Pathways in cancer, PI3K-Akt signaling p…	180	0.002	0.004
Cushing syndrome	AGT, EGFR, GSK3B, NR4A1, POMC, TCF7L2	28	0.166633					FOXA2	Longevity regulating pathway - multiple species, Maturity onset diabetes of the young	56	0.002	0.002
Glioma	EGFR, AKT2, IGF1, PTEN, TP53	15	0.16713					VIM	Epstein-Barr virus infection, MicroRNAs in cancer	46	0.002	0
Melanoma	EGFR, AKT2, IGF1, PTEN, TP53	15	0.16713					HSPB1	Amoebiasis, MAPK signaling pathway, VEGF signaling pathway	86	0.002	0.002
Estrogen signaling pathway	EGFR, AKT2, FOS, JUN, MMP2, MMP9, POMC	25	0.169353					YWHAQ	Cell cycle, Hepatitis B, Hepatitis C, Hippo signaling pathway, Oocyte meiosis, Pathogenic Escherichia coli infection, PI3K-Akt signaling pathway, Viral carcinogenesis	38	0.002	0
Chemokine signaling pathway	AKT2, GSK3B, LYN, NFKB1, CCL2, STAT3	20	0.171677					CD40LG	Allograft rejection, Asthma, Autoimmune thyroid disease, Cell adhesion molecules (CAMs), Cytokine-cytokine receptor interaction, Intestinal immune network for IgA production, Malaria, NF-kappa B signaling pathway, Primary immunodeficiency, Systemic lupus erythematosus, T cell receptor signaling pathway, Toxoplasmosis, Viral myocarditis	104	0.002	0.001
Cell adhesion molecules (CAMs)	HLA-A, HLA-DQA1, HLA-DRB1, ICAM1	11	0.173508					LMNA	Apoptosis, Arrhythmogenic right ventricular cardiomyopathy (ARVC), Dilated cardiomyopathy (DCM), Hypertrophic cardiomyopathy (HCM)	52	0.002	0
Cell cycle	GSK3B, TGFB1, TP53	7	0.173857					BDNF	Alcoholism, cAMP signaling pathway, Cocaine addiction, Huntington disease, MAPK signaling pathway, Neurotrophin signaling pathway, PI3K-Akt signaling pathway, Ras signaling pathway	170	0.002	0.008
Endocrine and other factor-regulated calcium reabsorption	PTH, VDR, KL	7	0.173857					NGF	Apoptosis, Cytokine-cytokine receptor interaction, Inflammatory mediator regulation of TRP channels, MAPK signaling pathway, Neurotrophin signaling pathway, PI3K-Akt signaling pathway, Rap1 signaling pathway, Ras signaling pathway	166	0.002	0.005
Fatty acid metabolism	CPT1A, FASN, FADS1	7	0.173857					TLR2	Amoebiasis, Chagas disease (American trypanosomiasis), Epstein-Barr virus infection, Hepatitis B, Herpes simplex virus 1 infection, Human immunodeficiency virus 1 infection, Inflammatory bowel disease (IBD), Legionellosis, Leishmaniasis, Malaria, Measles, PD-L1 expression and PD-1 checkpoint pathway in cancer, Phagosome, PI3K-Akt signaling pathway, Proteoglycans in cancer, Rheumatoid arthritis, T…	180	0.002	0.007
Calcium signaling pathway	EGFR, NOS2	14	0.179158					BRCA1	Breast cancer, Fanconi anemia pathway, Homologous recombination, MicroRNAs in cancer, PI3K-Akt signaling pathway, Platinum drug resistance, Ubiquitin mediated proteolysis	74	0.002	0.001
Acute myeloid leukemia	AKT2, NFKB1, STAT3, TCF7L2, CD14	16	0.182767					PDCD4	MicroRNAs in cancer, Proteoglycans in cancer	24	0.002	0
Parathyroid hormone synthesis, secretion and action	EGFR, FOS, PTH, VDR, KL	16	0.182767					SERPINE1	AGE-RAGE signaling pathway in diabetic complications, Apelin signaling pathway, Cellular senescence, Chagas disease (American trypanosomiasis), Complement and coagulation cascades, HIF-1 signaling pathway, Hippo signaling pathway, p53 signaling pathway	154	0.002	0.002
Phospholipase D signaling pathway	AGT, EGFR, AKT2, INS, INSR	16	0.182767					FLNA	Focal adhesion, MAPK signaling pathway, Proteoglycans in cancer, Salmonella infection	42	0.002	0.001
Ovarian steroidogenesis	CYP1A1, IGF1, INS, INSR, LHB, PTGS2	22	0.186465					IGFBP3	Cellular senescence, p53 signaling pathway, Transcriptional misregulation in cancer	110	0.002	0.002
cGMP-PKG signaling pathway	AKT2, INS, INSR, IRS1, KNG1, NPPB	22	0.186465					ERBB2	Adherens junction, Bladder cancer, Breast cancer, Calcium signaling pathway, Central carbon metabolism in cancer, EGFR tyrosine kinase inhibitor resistance, Endocrine resistance, Endometrial cancer, ErbB signaling pathway, Focal adhesion, Gastric cancer, HIF-1 signaling pathway, MAPK signaling pathway, MicroRNAs in cancer, Non-small cell lung cancer, Pancreatic cancer, Pathways in cancer, PI3K-Ak…	170	0.002	0.005
Signaling pathways regulating pluripotency of stem cells	MAPK14, AKT2, GSK3B, IGF1, PAX6, STAT3	25	0.186717					BAX	AGE-RAGE signaling pathway in diabetic complications, Amyotrophic lateral sclerosis (ALS), Apoptosis, Apoptosis - multiple species, Basal cell carcinoma, Breast cancer, Chronic myeloid leukemia, Colorectal cancer, EGFR tyrosine kinase inhibitor resistance, Endocrine resistance, Endometrial cancer, Epstein-Barr virus infection, Gastric cancer, Glioma, Hepatitis B, Hepatitis C, Hepatocellular carci…	38	0.002	0.001
Gastric cancer	EGFR, AKT2, GSK3B, TCF7L2, TGFB1, TP53	24	0.189324					CFL1	Axon guidance, Fc gamma R-mediated phagocytosis, Human immunodeficiency virus 1 infection, Pertussis, Regulation of actin cytoskeleton	48	0.002	0.001
Thyroid hormone signaling pathway	AKT2, GSK3B, HIF1A, SLC2A1, TP53, TBC1D4	24	0.189324					RHOG	Bacterial invasion of epithelial cells, Salmonella infection, Shigellosis	26	0.002	0
Platelet activation	RASGRP1, MAPK14, AKT2, LYN	20	0.191257					TNFRSF1A	Adipocytokine signaling pathway, Alzheimer disease, Amyotrophic lateral sclerosis (ALS), Apoptosis, Apoptosis - multiple species, Chagas disease (American trypanosomiasis), Cytokine-cytokine receptor interaction, Fluid shear stress and atherosclerosis, Hepatitis C, Herpes simplex virus 1 infection, Human cytomegalovirus infection, Human immunodeficiency virus 1 infection, Human papillomavirus inf…	110	0.002	0.001
Wnt signaling pathway	GSK3B, JUN, TCF7L2, TP53	20	0.191257					PKM	Biosynthesis of amino acids, Carbon metabolism, Central carbon metabolism in cancer, Glucagon signaling pathway, Glycolysis / Gluconeogenesis, Human papillomavirus infection, Metabolic pathways, Purine metabolism, Pyruvate metabolism, Type II diabetes mellitus, Viral carcinogenesis	54	0.002	0
Fc epsilon RI signaling pathway	MAPK14, AKT2, LYN, TNF	12	0.195668					PECAM1	Cell adhesion molecules (CAMs), Fluid shear stress and atherosclerosis, Leukocyte transendothelial migration, Malaria	136	0.002	0.002
Inflammatory mediator regulation of TRP channels	MAPK14, IGF1, IL1B, KNG1	12	0.195668					IL1B	African trypanosomiasis, AGE-RAGE signaling pathway in diabetic complications, Alzheimer disease, Amoebiasis, Antifolate resistance, C-type lectin receptor signaling pathway, Chagas disease (American trypanosomiasis), Cytokine-cytokine receptor interaction, Cytosolic DNA-sensing pathway, Fluid shear stress and atherosclerosis, Graft-versus-host disease, Hematopoietic cell lineage, Herpes simplex …	238	0.002	0.012
VEGF signaling pathway	MAPK14, AKT2, PTGS2, VEGFA	12	0.195668					VEGFB	AGE-RAGE signaling pathway in diabetic complications, Focal adhesion, MAPK signaling pathway, Pathways in cancer, PI3K-Akt signaling pathway, Rap1 signaling pathway, Ras signaling pathway, Relaxin signaling pathway	48	0.002	0
Complement and coagulation cascades	KNG1, SERPINE1, PLAT, C3, C4BPA	18	0.202274					CALR	Antigen processing and presentation, Chagas disease (American trypanosomiasis), Epstein-Barr virus infection, Herpes simplex virus 1 infection, Human cytomegalovirus infection, Human immunodeficiency virus 1 infection, Human T-cell leukemia virus 1 infection, Phagosome, Protein processing in endoplasmic reticulum	60	0.002	0.001
Regulation of lipolysis in adipocytes	AKT2, INS, INSR, IRS1, PTGS2	19	0.206012					TGFB2	AGE-RAGE signaling pathway in diabetic complications, Amoebiasis, Cell cycle, Cellular senescence, Chagas disease (American trypanosomiasis), Chronic myeloid leukemia, Colorectal cancer, Cytokine-cytokine receptor interaction, Dilated cardiomyopathy (DCM), FoxO signaling pathway, Gastric cancer, Hepatitis B, Hepatocellular carcinoma, Hippo signaling pathway, Human T-cell leukemia virus 1 infectio…	68	0.002	0.001
RIG-I-like receptor signaling pathway	MAPK14, NFKB1, TNF	8	0.209128					SOCS3	Adipocytokine signaling pathway, Hepatitis C, Herpes simplex virus 1 infection, Influenza A, Insulin resistance, Insulin signaling pathway, JAK-STAT signaling pathway, Non-alcoholic fatty liver disease (NAFLD), Osteoclast differentiation, Prolactin signaling pathway, TNF signaling pathway, Type II diabetes mellitus, Ubiquitin mediated proteolysis	126	0.002	0.002
Tryptophan metabolism	CYP1A1, MAOA	4	0.211689					PTPRC	Cell adhesion molecules (CAMs), Fc gamma R-mediated phagocytosis, Primary immunodeficiency, T cell receptor signaling pathway	146	0.002	0.003
Chronic myeloid leukemia	AKT2, NFKB1, TGFB1, TP53	13	0.212358					IL5	Allograft rejection, Asthma, Autoimmune thyroid disease, Cytokine-cytokine receptor interaction, Fc epsilon RI signaling pathway, Hematopoietic cell lineage, IL-17 signaling pathway, Inflammatory bowel disease (IBD), Intestinal immune network for IgA production, JAK-STAT signaling pathway, Pathways in cancer, T cell receptor signaling pathway, Th1 and Th2 cell differentiation	106	0.002	0.001
ErbB signaling pathway	EGFR, AKT2, GSK3B, JUN	13	0.212358					RHOQ	Insulin signaling pathway	10	0.002	0
Vascular smooth muscle contraction	AGT, EDN1, NPPB, CALCA	13	0.212358					MAPK9	Adipocytokine signaling pathway, AGE-RAGE signaling pathway in diabetic complications, Apoptosis, Apoptosis - multiple species, Autophagy - animal, C-type lectin receptor signaling pathway, cAMP signaling pathway, Chagas disease (American trypanosomiasis), Choline metabolism in cancer, Colorectal cancer, Dopaminergic synapse, Endocrine resistance, Epithelial cell signaling in Helicobacter pylori …	98	0.002	0.002
Adrenergic signaling in cardiomyocytes	MAPK14, AGT, AKT2, KCNQ1	14	0.223246					WNT5A	Axon guidance, Basal cell carcinoma, Breast cancer, Cushing syndrome, Gastric cancer, Hepatocellular carcinoma, Hippo signaling pathway, Human papillomavirus infection, Melanogenesis, mTOR signaling pathway, Pathways in cancer, Proteoglycans in cancer, Signaling pathways regulating pluripotency of stem cells, Wnt signaling pathway	102	0.002	0.007
Non-small cell lung cancer	EGFR, AKT2, STAT3, TP53	14	0.223246					KEAP1	Fluid shear stress and atherosclerosis, Hepatocellular carcinoma, Pathways in cancer, Ubiquitin mediated proteolysis	64	0.002	0.001
Hippo signaling pathway	GSK3B, SERPINE1, TCF7L2, TGFB1	17	0.223929					SQSTM1	Cellular senescence, Fluid shear stress and atherosclerosis, Mitophagy - animal, Necroptosis, Osteoclast differentiation	70	0.002	0.001
Aldosterone synthesis and secretion	AGT, NR4A1, POMC	15	0.226803					BNIP3	Autophagy - animal, FoxO signaling pathway, Legionellosis, Mitophagy - animal	34	0.002	0
Cortisol synthesis and secretion	AGT, NR4A1, POMC	15	0.226803					ITGAM	Acute myeloid leukemia, Amoebiasis, Cell adhesion molecules (CAMs), Complement and coagulation cascades, Hematopoietic cell lineage, Legionellosis, Leishmaniasis, Leukocyte transendothelial migration, Pertussis, Phagosome, Rap1 signaling pathway, Regulation of actin cytoskeleton, Staphylococcus aureus infection, Transcriptional misregulation in cancer, Tuberculosis	158	0.002	0.004
TGF-beta signaling pathway	IFNG, TGFB1, TNF	15	0.226803					MMP3	IL-17 signaling pathway, Prostate cancer, Rheumatoid arthritis, TNF signaling pathway, Transcriptional misregulation in cancer	114	0.002	0.001
Melanogenesis	EDN1, GSK3B, POMC, TCF7L2	15	0.228459					LEPR	Adipocytokine signaling pathway, AMPK signaling pathway, Cytokine-cytokine receptor interaction, JAK-STAT signaling pathway, Neuroactive ligand-receptor interaction, Non-alcoholic fatty liver disease (NAFLD)	106	0.002	0.002
Progesterone-mediated oocyte maturation	MAPK14, AKT2, IGF1, INS	15	0.228459					SRF	cGMP-PKG signaling pathway, Human T-cell leukemia virus 1 infection, MAPK signaling pathway, Viral carcinogenesis	40	0.002	0
Prion diseases	IL1B, IL6, SOD1	9	0.235693					IL33	Cytokine-cytokine receptor interaction, Cytosolic DNA-sensing pathway, Influenza A, Necroptosis	58	0.002	0
Cholinergic synapse	AKT2, FOS, KCNQ1	14	0.242365					TLR8	Toll-like receptor signaling pathway	108	0.002	0.001
Regulation of actin cytoskeleton	EGFR, INS, KNG1	14	0.242365					KLK3	Pathways in cancer, Prostate cancer	52	0.002	0.001
Hedgehog signaling pathway	GSK3B	1	0.250444					IL17A	Cytokine-cytokine receptor interaction, IL-17 signaling pathway, Inflammatory bowel disease (IBD), Rheumatoid arthritis, Th17 cell differentiation	148	0.002	0.002
Linoleic acid metabolism	ALOX15	1	0.250444					FAS	African trypanosomiasis, Allograft rejection, Alzheimer disease, Apoptosis, Autoimmune thyroid disease, Chagas disease (American trypanosomiasis), Cytokine-cytokine receptor interaction, Epstein-Barr virus infection, Graft-versus-host disease, Hepatitis B, Hepatitis C, Herpes simplex virus 1 infection, Human cytomegalovirus infection, Human immunodeficiency virus 1 infection, Human papillomavirus…	70	0.002	0
Proteasome	IFNG	1	0.250444					NQO1	Fluid shear stress and atherosclerosis, Hepatocellular carcinoma, Metabolic pathways, Pathways in cancer, Ubiquinone and other terpenoid-quinone biosynthesis	66	0.002	0.002
Sulfur metabolism	SUOX	1	0.250444					HMGB1	Autophagy - animal, Base excision repair, Necroptosis	84	0.002	0
Vasopressin-regulated water reabsorption	RAB5B	1	0.250444					GATA4	Cellular senescence, cGMP-PKG signaling pathway, Thyroid hormone signaling pathway, Tight junction	72	0.002	0.002
Fc gamma R-mediated phagocytosis	AKT2, LYN	11	0.259013					MMP1	Bladder cancer, IL-17 signaling pathway, Pathways in cancer, PPAR signaling pathway, Relaxin signaling pathway, Rheumatoid arthritis	108	0.002	0.001
Basal cell carcinoma	GSK3B, TCF7L2, TP53	11	0.26089					LRP5	Breast cancer, Gastric cancer, Hepatocellular carcinoma, mTOR signaling pathway, Parathyroid hormone synthesis, secretion and action, Pathways in cancer, Wnt signaling pathway	42	0.002	0.001
Oocyte meiosis	IGF1, INS, AR	11	0.26089					IFNG	African trypanosomiasis, Allograft rejection, Amoebiasis, Antigen processing and presentation, Chagas disease (American trypanosomiasis), Cytokine-cytokine receptor interaction, Fluid shear stress and atherosclerosis, Graft-versus-host disease, Hepatitis C, Herpes simplex virus 1 infection, HIF-1 signaling pathway, IL-17 signaling pathway, Inflammatory bowel disease (IBD), Influenza A, JAK-STAT s…	174	0.002	0.003
Serotonergic synapse	ALOX15, MAOA, PTGS2	11	0.26089					APC	Basal cell carcinoma, Breast cancer, Colorectal cancer, Cushing syndrome, Endometrial cancer, Gastric cancer, Hepatocellular carcinoma, Hippo signaling pathway, Human papillomavirus infection, MicroRNAs in cancer, Pathways in cancer, Regulation of actin cytoskeleton, Signaling pathways regulating pluripotency of stem cells, Wnt signaling pathway	32	0.002	0.001
Glycerolipid metabolism	LIPC, LPL	5	0.265084					PRL	Cytokine-cytokine receptor interaction, JAK-STAT signaling pathway, Neuroactive ligand-receptor interaction, PI3K-Akt signaling pathway, Prolactin signaling pathway	138	0.002	0.004
Axon guidance	GSK3B	8	0.266318					LIF	Cytokine-cytokine receptor interaction, JAK-STAT signaling pathway, Signaling pathways regulating pluripotency of stem cells, TNF signaling pathway	74	0.002	0
Alcoholism	DRD2, MAOA	10	0.283072					THBS1	Bladder cancer, ECM-receptor interaction, Focal adhesion, Human papillomavirus infection, Malaria, MicroRNAs in cancer, p53 signaling pathway, Phagosome, PI3K-Akt signaling pathway, Proteoglycans in cancer, Rap1 signaling pathway, TGF-beta signaling pathway	98	0.002	0.001
Fat digestion and absorption	APOA1, CD36	6	0.298576					ACTG1	Adherens junction, Apoptosis, Arrhythmogenic right ventricular cardiomyopathy (ARVC), Bacterial invasion of epithelial cells, Dilated cardiomyopathy (DCM), Fluid shear stress and atherosclerosis, Focal adhesion, Hepatocellular carcinoma, Hippo signaling pathway, Hypertrophic cardiomyopathy (HCM), Influenza A, Leukocyte transendothelial migration, Oxytocin signaling pathway, Pathogenic Escherichia…	84	0.002	0.001
Gap junction	DRD2, EGFR	9	0.302307					UCN2	Neuroactive ligand-receptor interaction	12	0.002	0
Long-term depression	IGF1, LYN	9	0.302307					BCL2A1	Acute myeloid leukemia, Apoptosis, NF-kappa B signaling pathway, Transcriptional misregulation in cancer	58	0.002	0
Retrograde endocannabinoid signaling	MAPK14, PTGS2	9	0.302307					IRS4	Adipocytokine signaling pathway, AMPK signaling pathway, Autophagy - animal, cGMP-PKG signaling pathway, FoxO signaling pathway, Insulin signaling pathway, Longevity regulating pathway, Longevity regulating pathway - multiple species, Regulation of lipolysis in adipocytes, Type II diabetes mellitus	28	0.002	0
Shigellosis	MAPK14, NFKB1	9	0.302307					PPP1R3A	Insulin resistance, Insulin signaling pathway	14	0.002	0
Tight junction	JUN, STK11	9	0.302307					RASGRP1	MAPK signaling pathway, Pathways in cancer, PD-L1 expression and PD-1 checkpoint pathway in cancer, Platelet activation, Ras signaling pathway, T cell receptor signaling pathway	16	0.002	0
Inositol phosphate metabolism	PTEN	7	0.311452					WNT3	Basal cell carcinoma, Breast cancer, Cushing syndrome, Gastric cancer, Hepatocellular carcinoma, Hippo signaling pathway, Human papillomavirus infection, Melanogenesis, MicroRNAs in cancer, mTOR signaling pathway, Pathways in cancer, Proteoglycans in cancer, Signaling pathways regulating pluripotency of stem cells, Wnt signaling pathway	36	0.002	0.001
Circadian entrainment	FOS, MTNR1B	8	0.313692					PKN2	PI3K-Akt signaling pathway, Salmonella infection, Yersinia infection	8	0.002	0
Bile secretion	SLC2A1	6	0.356585					TCF7L2	Acute myeloid leukemia, Adherens junction, Arrhythmogenic right ventricular cardiomyopathy (ARVC), Basal cell carcinoma, Breast cancer, Colorectal cancer, Cushing syndrome, Endometrial cancer, Gastric cancer, Hepatocellular carcinoma, Hippo signaling pathway, Human papillomavirus infection, Melanogenesis, Pathways in cancer, Prostate cancer, Thyroid cancer, Wnt signaling pathway	56	0.002	0.002
Carbohydrate digestion and absorption	AKT2	6	0.356585					HMGA2	MicroRNAs in cancer, Transcriptional misregulation in cancer	28	0.002	0
Gastric acid secretion	KCNQ1	6	0.356585					C4BPA	Complement and coagulation cascades, Pertussis	12	0.002	0
Pancreatic secretion	KCNQ1	6	0.356585					AGER	AGE-RAGE signaling pathway in diabetic complications	58	0.002	0
Phosphatidylinositol signaling system	PTEN	6	0.356585					WNT7A	Basal cell carcinoma, Breast cancer, Cushing syndrome, Gastric cancer, Hepatocellular carcinoma, Hippo signaling pathway, Human papillomavirus infection, Melanogenesis, mTOR signaling pathway, Pathways in cancer, Proteoglycans in cancer, Signaling pathways regulating pluripotency of stem cells, Wnt signaling pathway	26	0.002	0
Arginine biosynthesis	NOS2	2	0.376112					ADIPOR2	Adipocytokine signaling pathway, AMPK signaling pathway, Longevity regulating pathway, Non-alcoholic fatty liver disease (NAFLD)	44	0.002	0
Fatty acid biosynthesis	FASN	2	0.376112					KL	Endocrine and other factor-regulated calcium reabsorption, Longevity regulating pathway, Metabolic pathways, Parathyroid hormone synthesis, secretion and action, Pentose and glucuronate interconversions	58	0.002	0.001
Glycine, serine and threonine metabolism	MAOA	2	0.376112					FCGR1A	Acute myeloid leukemia, Fc gamma R-mediated phagocytosis, Hematopoietic cell lineage, Leishmaniasis, Osteoclast differentiation, Phagosome, Staphylococcus aureus infection, Systemic lupus erythematosus, Transcriptional misregulation in cancer, Tuberculosis	74	0.002	0.001
Porphyrin and chlorophyll metabolism	HMOX1	2	0.376112					AIFM1	Apoptosis, Necroptosis	12	0.002	0
Pathogenic Escherichia coli infection	CD14	5	0.396679					GZMB	Allograft rejection, Apoptosis, Autoimmune thyroid disease, Graft-versus-host disease, Natural killer cell mediated cytotoxicity, Transcriptional misregulation in cancer, Type I diabetes mellitus	58	0.002	0
Retinol metabolism	CYP1A1	5	0.396679					IDE	Alzheimer disease	38	0.002	0
Tyrosine metabolism	MAOA	5	0.396679					TNFRSF11B	Cytokine-cytokine receptor interaction, Osteoclast differentiation	82	0.002	0
Apoptosis - multiple species	TNFRSF1A	4	0.423377					CD74	Antigen processing and presentation, Herpes simplex virus 1 infection, Tuberculosis	40	0.002	0
Arrhythmogenic right ventricular cardiomyopathy (ARVC)	TCF7L2	4	0.423377					DNAJB1	Influenza A, Protein processing in endoplasmic reticulum	32	0.002	0
Biosynthesis of unsaturated fatty acids	FADS1	3	0.423377					ERBB4	Calcium signaling pathway, ErbB signaling pathway, MAPK signaling pathway, PI3K-Akt signaling pathway, Proteoglycans in cancer	54	0.002	0
ECM-receptor interaction	CD36	3	0.423377					CD9	Hematopoietic cell lineage	20	0.002	0
Fatty acid degradation	CPT1A	3	0.423377					PDGFRA	Calcium signaling pathway, Central carbon metabolism in cancer, Choline metabolism in cancer, EGFR tyrosine kinase inhibitor resistance, Endocytosis, Focal adhesion, Gap junction, Glioma, Human cytomegalovirus infection, JAK-STAT signaling pathway, MAPK signaling pathway, Melanoma, MicroRNAs in cancer, Pathways in cancer, Phospholipase D signaling pathway, PI3K-Akt signaling pathway, Prostate can…	76	0.002	0.002
Histidine metabolism	MAOA	3	0.423377					GSTP1	Chemical carcinogenesis, Drug metabolism - cytochrome P450, Drug metabolism - other enzymes, Fluid shear stress and atherosclerosis, Glutathione metabolism, Hepatocellular carcinoma, Metabolic pathways, Metabolism of xenobiotics by cytochrome P450, Pathways in cancer, Platinum drug resistance, Prostate cancer	64	0.002	0.002
Parkinson disease	DRD2	4	0.423377					FSHR	cAMP signaling pathway, Neuroactive ligand-receptor interaction, Ovarian steroidogenesis	66	0.002	0.001
Pentose and glucuronate interconversions	KL	3	0.423377					IL6ST	Cytokine-cytokine receptor interaction, JAK-STAT signaling pathway, Kaposi sarcoma-associated herpesvirus infection, Pathways in cancer, Signaling pathways regulating pluripotency of stem cells, Th17 cell differentiation, Viral carcinogenesis, Viral protein interaction with cytokine and cytokine receptor	44	0.002	0
Phenylalanine metabolism	MAOA	3	0.423377					LHCGR	Calcium signaling pathway, Neuroactive ligand-receptor interaction, Ovarian steroidogenesis, Prolactin signaling pathway	64	0.002	0.003
Protein digestion and absorption	KCNQ1	4	0.423377					FSHB	cAMP signaling pathway, GnRH signaling pathway, Neuroactive ligand-receptor interaction, Ovarian steroidogenesis	56	0.002	0.001
Vibrio cholerae infection	KCNQ1	3	0.423377					ZBTB16	Acute myeloid leukemia, Pathways in cancer, Transcriptional misregulation in cancer	26	0.002	0
Vitamin digestion and absorption	APOA1	3	0.423377					RPS6KA1	Insulin resistance, Long-term potentiation, MAPK signaling pathway, mTOR signaling pathway, Neurotrophin signaling pathway, Oocyte meiosis, Progesterone-mediated oocyte maturation, Thermogenesis, Yersinia infection	52	0.002	0
								WNT8B	Basal cell carcinoma, Breast cancer, Cushing syndrome, Gastric cancer, Hepatocellular carcinoma, Hippo signaling pathway, Human papillomavirus infection, Melanogenesis, mTOR signaling pathway, Pathways in cancer, Proteoglycans in cancer, Signaling pathways regulating pluripotency of stem cells, Wnt signaling pathway	28	0.002	0
								FZD5	Basal cell carcinoma, Breast cancer, Cushing syndrome, Gastric cancer, Hepatocellular carcinoma, Hippo signaling pathway, Human papillomavirus infection, Melanogenesis, mTOR signaling pathway, Pathways in cancer, Proteoglycans in cancer, Signaling pathways regulating pluripotency of stem cells, Wnt signaling pathway	24	0.001	0
								MAP3K4	GnRH signaling pathway, MAPK signaling pathway	10	0.002	0
								IL1A	AGE-RAGE signaling pathway in diabetic complications, Cellular senescence, Cytokine-cytokine receptor interaction, Fluid shear stress and atherosclerosis, Graft-versus-host disease, Hematopoietic cell lineage, Inflammatory bowel disease (IBD), Influenza A, Leishmaniasis, MAPK signaling pathway, Measles, Necroptosis, Non-alcoholic fatty liver disease (NAFLD), Osteoclast differentiation, Pertussis,…	100	0.002	0.001
								C4A	Complement and coagulation cascades, Pertussis, Staphylococcus aureus infection, Systemic lupus erythematosus	42	0.002	0.001
								TNFRSF1B	Adipocytokine signaling pathway, Amyotrophic lateral sclerosis (ALS), Cytokine-cytokine receptor interaction, Human immunodeficiency virus 1 infection, TNF signaling pathway, Viral protein interaction with cytokine and cytokine receptor	80	0.002	0
								IL37	Cytokine-cytokine receptor interaction, Viral protein interaction with cytokine and cytokine receptor	40	0.002	0
								CRH	Alcoholism, Cushing syndrome, Long-term depression, Neuroactive ligand-receptor interaction	114	0.002	0.003
								GHR	Cytokine-cytokine receptor interaction, JAK-STAT signaling pathway, Neuroactive ligand-receptor interaction, PI3K-Akt signaling pathway	60	0.002	0
								IL23A	C-type lectin receptor signaling pathway, Cytokine-cytokine receptor interaction, Inflammatory bowel disease (IBD), JAK-STAT signaling pathway, Pathways in cancer, Pertussis, Rheumatoid arthritis, Th17 cell differentiation, Tuberculosis	60	0.002	0
								ALOX15	Arachidonic acid metabolism, Ferroptosis, Linoleic acid metabolism, Metabolic pathways, Necroptosis, Serotonergic synapse	18	0.002	0
								LBP	NF-kappa B signaling pathway, Salmonella infection, Toll-like receptor signaling pathway, Tuberculosis	22	0.002	0
								CYP1B1	Chemical carcinogenesis, Metabolism of xenobiotics by cytochrome P450, MicroRNAs in cancer, Ovarian steroidogenesis, Steroid hormone biosynthesis, Tryptophan metabolism	44	0.002	0.001
								IAPP	Maturity onset diabetes of the young, Neuroactive ligand-receptor interaction	60	0.002	0
								CALCA	Neuroactive ligand-receptor interaction, Vascular smooth muscle contraction	100	0.002	0.002
								CD14	Acute myeloid leukemia, Amoebiasis, Hematopoietic cell lineage, Legionellosis, MAPK signaling pathway, NF-kappa B signaling pathway, Pathogenic Escherichia coli infection, Pertussis, Phagosome, Salmonella infection, Toll-like receptor signaling pathway, Transcriptional misregulation in cancer, Tuberculosis	32	0.002	0
								FLT1	Focal adhesion, HIF-1 signaling pathway, MAPK signaling pathway, PI3K-Akt signaling pathway, Rap1 signaling pathway, Ras signaling pathway, Rheumatoid arthritis, Transcriptional misregulation in cancer	92	0.002	0.001
								PLAT	Apelin signaling pathway, Complement and coagulation cascades, Fluid shear stress and atherosclerosis, Prostate cancer, Transcriptional misregulation in cancer	64	0.002	0
								MUC5AC	IL-17 signaling pathway	32	0.002	0
								IL12A	African trypanosomiasis, Allograft rejection, Amoebiasis, C-type lectin receptor signaling pathway, Chagas disease (American trypanosomiasis), Cytokine-cytokine receptor interaction, Herpes simplex virus 1 infection, Inflammatory bowel disease (IBD), Influenza A, JAK-STAT signaling pathway, Legionellosis, Leishmaniasis, Malaria, Measles, Pathways in cancer, Pertussis, RIG-I-like receptor signalin…	34	0.002	0
								JUNB	Osteoclast differentiation, TNF signaling pathway	32	0.002	0
								CD4	Antigen processing and presentation, Cell adhesion molecules (CAMs), Cytokine-cytokine receptor interaction, Hematopoietic cell lineage, Human immunodeficiency virus 1 infection, Human T-cell leukemia virus 1 infection, PD-L1 expression and PD-1 checkpoint pathway in cancer, Primary immunodeficiency, T cell receptor signaling pathway, Th1 and Th2 cell differentiation, Th17 cell differentiation	62	0.002	0.001
								CYP1A1	Chemical carcinogenesis, Metabolic pathways, Metabolism of xenobiotics by cytochrome P450, Ovarian steroidogenesis, Retinol metabolism, Steroid hormone biosynthesis, Tryptophan metabolism	52	0.002	0.002
								HLA-DRB1	Allograft rejection, Antigen processing and presentation, Asthma, Autoimmune thyroid disease, Cell adhesion molecules (CAMs), Epstein-Barr virus infection, Graft-versus-host disease, Hematopoietic cell lineage, Herpes simplex virus 1 infection, Human T-cell leukemia virus 1 infection, Inflammatory bowel disease (IBD), Influenza A, Intestinal immune network for IgA production, Leishmaniasis, Phago…	42	0.002	0
								SULT2A1	Bile secretion, Chemical carcinogenesis, Metabolism of xenobiotics by cytochrome P450	46	0.002	0.002
								HLA-DQA1	Allograft rejection, Antigen processing and presentation, Asthma, Autoimmune thyroid disease, Cell adhesion molecules (CAMs), Epstein-Barr virus infection, Graft-versus-host disease, Hematopoietic cell lineage, Herpes simplex virus 1 infection, Human T-cell leukemia virus 1 infection, Inflammatory bowel disease (IBD), Influenza A, Intestinal immune network for IgA production, Leishmaniasis, Phago…	38	0.002	0
								S100A9	IL-17 signaling pathway	36	0.002	0
								ACTA2	Apelin signaling pathway, Relaxin signaling pathway, Vascular smooth muscle contraction	48	0.002	0.001
[truncated: 35 more rows]

## Sheet: Case_B1(reactome)
Pathway name	Pathway genes associated with PCOS and the selected diseases	Pathway genes associated with PCOS	Hypergeometric probability					Gene symbol	Reactome pathways	Degree	Closeness centrality	Betweeness centrality
[truncated: 448 more rows]

## Sheet: case_B2(kegg)
Pathway name	Pathway genes associated with PCOS and the selected diseases	Pathway genes associated with PCOS	Hypergeometric probability						Gene symbol	KEGG pathways	Degree	Closeness centrality	Betweeness centrality
[truncated: 284 more rows]

[truncated: 3 more sheets: case_B2(reactome), case_C(kegg), case_C(reactome)]
